# Supplementary material for: MR Spectroscopy in Prostate Cancer: New Algorithms to Optimize Metabolite Quantification
Source: PLoS One. 2016 Nov 10;11(11):e0165730. doi: 10.1371/journal.pone.0165730 (PMC5104319; doi:10.1371/journal.pone.0165730)
Supplement: S1 File — Text file that contains the instructions to compile the source code “ProstateBuster.cpp” together with a list of the packages needed to install the program and the instructions to download and compile them. (TXT) [file pone.0165730.s001.txt]

the software was developed and tested in ubuntu-14.04.4-desktop-amd64
Follow the instructions to compile it!

type in terminal:
sudo apt-get install build-essential
sudo apt-get update 
sudo apt install subversion
svn co http://scion.duhs.duke.edu/guest_svn/gamma/trunk gamma
cd gamma/platforms/Linux
sudo make all
sudo make install

then, download gsl-2.0.tar.gz from: "http://mirrors.muzzy.it/gnu/gsl/"
extract it and move with terminal to gsl 2.0 folder, then type:
./configure
sudo make
sudo make install


then install fltk typing:
sudo apt-get install libfltk1.3-dev

install gnuplot:
sudo apt-get install gnuplot
sudo apt-get install gnuplot-x11

now you should be able to compile the program by typing "./compile" in /prostate folder:
