# Supplementary material for: MR Spectroscopy in Prostate Cancer: New Algorithms to Optimize Metabolite Quantification
Source: PLoS One. 2016 Nov 10;11(11):e0165730. doi: 10.1371/journal.pone.0165730 (PMC5104319; doi:10.1371/journal.pone.0165730)
Supplement: S3 File — Text file that contains some usage tips to run the program “ProstateBuster” and test it on the examples contained in the folders. (TXT) [file pone.0165730.s003.txt]

To compile the program read "How_to_compile.txt"
To run the program execute the compiled file ProstateBuster.

1)To quantificate in vivo examples please go to the folder */metabolites/in vivo
copy the .sys files into /metabolites folder.
o quantificate in vitro examples please go to the folder */metabolites/in vitro
copy the .sys files into /metabolites folder.
By default there is the in vitro basis set in metabolites folder

2)We suggest to do not use any apodization on in vitro spectra and 
to use 2 Hz apodization for in vivo ones.

3)We suggest to quantify in vitro examples from 1.9 to 3.6 ppm 
and in vivo ones from 2.1 to 3.6 ppm.

4)Specify the files you want to use from the file browsers in the GUI: 
real and imaginary part of the FID, 
a frequency file containing the frequencies relative to the acquired spectrum,
it is needed to set the reference of the fourier transform (use the default ones for 1024 or 2048 pts data),
select the file containing the measured T2 (for in vivo or in vitro FIDs).

5)The parameters in the boxes are set by default to quantify in vitro examples

Then start the optimization, the simulated spectra and the 
results are stored in the /Results folder. 
