# Supplementary material for: MR Spectroscopy in Prostate Cancer: New Algorithms to Optimize Metabolite Quantification
Source: PLoS One. 2016 Nov 10;11(11):e0165730. doi: 10.1371/journal.pone.0165730 (PMC5104319; doi:10.1371/journal.pone.0165730)
Supplement: S4 File — This is the working directory that should be copied on the user’s home folder to install and run the program (by following the instructions in “How_to_compile.txt”). It contains a copy of all the previously cited files (“How_to_compile.txt”, “ProstateBuster.cpp” and “readme.txt”) and some raw data examples to test “ProstateBuster” program. (ZIP) [file pone.0165730.s004.zip]

Archive with 39 entries (25 files):
- S4_File/
- S4_File/Frequencies/
- S4_File/Frequencies/freq1024.txt
- S4_File/ImFID/
- S4_File/Frequencies/freq2048.txt
- S4_File/ImFID/ImPhantom3_Cit25_1024.txt
- S4_File/ImFID/in vitro/
- S4_File/ImFID/Imphantom5_Cit60_1024.txt
- S4_File/ImFID/in vitro/ImPhantom3_Cit25_1024.txt
- S4_File/ImFID/in vivo/
- S4_File/ImFID/in vitro/Imphantom5_Cit60_1024.txt
- S4_File/metabolites/
- S4_File/ImFID/in vivo/Im_SV_TE140_1024.txt
- S4_File/ImFID/in vivo/Im_MV_TE140_2048.txt
- S4_File/metabolites/choline.sys
- S4_File/metabolites/citrate.sys
- S4_File/metabolites/creatine.sys
- S4_File/metabolites/in vitro/
- S4_File/metabolites/in vitro/choline.sys
- S4_File/metabolites/in vitro/citrate.sys
- S4_File/metabolites/in vitro/creatine.sys
- S4_File/metabolites/in vivo/
- S4_File/metabolites/in vivo/choline.sys
- S4_File/metabolites/in vivo/citrate.sys
- S4_File/metabolites/in vivo/creatine.sys
- S4_File/ReFID/
- S4_File/ReFID/in vitro/
- S4_File/ReFID/in vitro/RePhantom3_Cit25_1024.txt
- S4_File/ReFID/in vivo/
- S4_File/ReFID/in vitro/RePhantom5_Cit60_1024.txt
- S4_File/ReFID/in vivo/Re_SV_TE140_1024.txt
- S4_File/ReFID/in vivo/Re_MV_TE140_2048.txt
- S4_File/ReFID/RePhantom3_Cit25_1024.txt
- S4_File/Results/
- S4_File/T2_Metabolites/
- S4_File/ReFID/RePhantom5_Cit60_1024.txt
- S4_File/T2_Metabolites/Results/
- S4_File/T2_Metabolites/T2_in_vivo
- S4_File/T2_Metabolites/T2_Phantoms
