# Supplementary material for: MR Spectroscopy in Prostate Cancer: New Algorithms to Optimize Metabolite Quantification
Source: PLoS One. 2016 Nov 10;11(11):e0165730. doi: 10.1371/journal.pone.0165730 (PMC5104319; doi:10.1371/journal.pone.0165730)
Supplement: S4 File — This is the working directory that should be copied on the user’s home folder to install and run the program (by following the instructions in “How_to_compile.txt”). It contains a copy of all the previously cited files (“How_to_compile.txt”, “ProstateBuster.cpp” and “readme.txt”) and some raw data examples to test “ProstateBuster” program. (ZIP) [file pone.0165730.s004.zip › S4_File/Frequencies/freq1024.txt]

-3.14656335603037
-3.13126215689834
-3.11596095776632
-3.10065975863430
-3.08535855950227
-3.07005736037025
-3.05475616123822
-3.03945496210620
-3.02415376297417
-3.00885256384215
-2.99355136471013
-2.97825016557810
-2.96294896644608
-2.94764776731405
-2.93234656818203
-2.91704536905000
-2.90174416991798
-2.88644297078596
-2.87114177165393
-2.85584057252191
-2.84053937338988
-2.82523817425786
-2.80993697512584
-2.79463577599381
-2.77933457686179
-2.76403337772976
-2.74873217859774
-2.73343097946572
-2.71812978033369
-2.70282858120167
-2.68752738206964
-2.67222618293762
-2.65692498380559
-2.64162378467357
-2.62632258554155
-2.61102138640952
-2.59572018727750
-2.58041898814547
-2.56511778901345
-2.54981658988142
-2.53451539074940
-2.51921419161738
-2.50391299248535
-2.48861179335333
-2.47331059422130
-2.45800939508928
-2.44270819595726
-2.42740699682523
-2.41210579769321
-2.39680459856118
-2.38150339942916
-2.36620220029714
-2.35090100116511
-2.33559980203309
-2.32029860290106
-2.30499740376904
-2.28969620463701
-2.27439500550499
-2.25909380637297
-2.24379260724094
-2.22849140810892
-2.21319020897689
-2.19788900984487
-2.18258781071284
-2.16728661158082
-2.15198541244880
-2.13668421331677
-2.12138301418475
-2.10608181505272
-2.09078061592070
-2.07547941678868
-2.06017821765665
-2.04487701852463
-2.02957581939260
-2.01427462026058
-1.99897342112855
-1.98367222199653
-1.96837102286451
-1.95306982373248
-1.93776862460046
-1.92246742546843
-1.90716622633641
-1.89186502720438
-1.87656382807236
-1.86126262894034
-1.84596142980831
-1.83066023067629
-1.81535903154426
-1.80005783241224
-1.78475663328022
-1.76945543414819
-1.75415423501617
-1.73885303588414
-1.72355183675212
-1.70825063762010
-1.69294943848807
-1.67764823935605
-1.66234704022402
-1.64704584109200
-1.63174464195997
-1.61644344282795
-1.60114224369593
-1.58584104456390
-1.57053984543188
-1.55523864629985
-1.53993744716783
-1.52463624803580
-1.50933504890378
-1.49403384977176
-1.47873265063973
-1.46343145150771
-1.44813025237568
-1.43282905324366
-1.41752785411164
-1.40222665497961
-1.38692545584759
-1.37162425671556
-1.35632305758354
-1.34102185845151
-1.32572065931949
-1.31041946018747
-1.29511826105544
-1.27981706192342
-1.26451586279139
-1.24921466365937
-1.23391346452735
-1.21861226539532
-1.20331106626330
-1.18800986713127
-1.17270866799925
-1.15740746886722
-1.14210626973520
-1.12680507060318
-1.11150387147115
-1.09620267233913
-1.08090147320710
-1.06560027407508
-1.05029907494306
-1.03499787581103
-1.01969667667901
-1.00439547754698
-0.989094278414958
-0.973793079282935
-0.958491880150911
-0.943190681018885
-0.927889481886862
-0.912588282754838
-0.897287083622814
-0.881985884490788
-0.866684685358765
-0.851383486226741
-0.836082287094717
-0.820781087962692
-0.805479888830668
-0.790178689698644
-0.774877490566620
-0.759576291434597
-0.744275092302571
-0.728973893170547
-0.713672694038523
-0.698371494906500
-0.683070295774475
-0.667769096642450
-0.652467897510427
-0.637166698378403
-0.621865499246379
-0.606564300114354
-0.591263100982330
-0.575961901850306
-0.560660702718282
-0.545359503586258
-0.530058304454233
-0.514757105322209
-0.499455906190185
-0.484154707058162
-0.468853507926136
-0.453552308794112
-0.438251109662088
-0.422949910530063
-0.407648711398039
-0.392347512266015
-0.377046313133992
-0.361745114001967
-0.346443914869943
-0.331142715737919
-0.315841516605895
-0.300540317473871
-0.285239118341845
-0.269937919209822
-0.254636720077798
-0.239335520945774
-0.224034321813750
-0.208733122681726
-0.193431923549701
-0.178130724417677
-0.162829525285654
-0.147528326153628
-0.132227127021604
-0.116925927889580
-0.101624728757557
-0.0863235296255320
-0.0710223304935083
-0.0557211313614836
-0.0404199322294598
-0.0251187330974361
-0.00981753396541052
0.00548366516661325
0.0207848642986370
0.0360860634306617
0.0513872625626863
0.0666884616947101
0.0819896608267339
0.0972908599587585
0.112592059090782
0.127893258222807
0.143194457354831
0.158495656486854
0.173796855618879
0.189098054750904
0.204399253882928
0.219700453014951
0.235001652146976
0.250302851279000
0.265604050411024
0.280905249543048
0.296206448675072
0.311507647807097
0.326808846939121
0.342110046071145
0.357411245203169
0.372712444335193
0.388013643467217
0.403314842599242
0.418616041731266
0.433917240863289
0.449218439995314
0.464519639127339
0.479820838259363
0.495122037391386
0.510423236523411
0.525724435655436
0.541025634787459
0.556326833919483
0.571628033051508
0.586929232183532
0.602230431315556
0.617531630447580
0.632832829579604
0.648134028711629
0.663435227843653
0.678736426975677
0.694037626107701
0.709338825239725
0.724640024371749
0.739941223503774
0.755242422635798
0.770543621767822
0.785844820899846
0.801146020031870
0.816447219163894
0.831748418295919
0.847049617427943
0.862350816559967
0.877652015691991
0.892953214824016
0.908254413956040
0.923555613088063
0.938856812220088
0.954158011352112
0.969459210484136
0.984760409616160
1.00006160874818
1.01536280788021
1.03066400701223
1.04596520614426
1.06126640527628
1.07656760440831
1.09186880354033
1.10717000267235
1.12247120180438
1.13777240093640
1.15307360006843
1.16837479920045
1.18367599833247
1.19897719746450
1.21427839659652
1.22957959572855
1.24488079486057
1.26018199399260
1.27548319312462
1.29078439225664
1.30608559138867
1.32138679052069
1.33668798965272
1.35198918878474
1.36729038791677
1.38259158704879
1.39789278618081
1.41319398531284
1.42849518444486
1.44379638357689
1.45909758270891
1.47439878184093
1.48969998097296
1.50500118010498
1.52030237923701
1.53560357836903
1.55090477750106
1.56620597663308
1.58150717576510
1.59680837489713
1.61210957402915
1.62741077316118
1.64271197229320
1.65801317142522
1.67331437055725
1.68861556968927
1.70391676882130
1.71921796795332
1.73451916708535
1.74982036621737
1.76512156534939
1.78042276448142
1.79572396361344
1.81102516274547
1.82632636187749
1.84162756100951
1.85692876014154
1.87222995927356
1.88753115840559
1.90283235753761
1.91813355666964
1.93343475580166
1.94873595493368
1.96403715406571
1.97933835319773
1.99463955232976
2.00994075146178
2.02524195059380
2.04054314972583
2.05584434885785
2.07114554798988
2.08644674712190
2.10174794625393
2.11704914538595
2.13235034451797
2.14765154365000
2.16295274278202
2.17825394191405
2.19355514104607
2.20885634017809
2.22415753931012
2.23945873844214
2.25475993757417
2.27006113670619
2.28536233583822
2.30066353497024
2.31596473410226
2.33126593323429
2.34656713236631
2.36186833149834
2.37716953063036
2.39247072976239
2.40777192889441
2.42307312802643
2.43837432715846
2.45367552629048
2.46897672542251
2.48427792455453
2.49957912368655
2.51488032281858
2.53018152195060
2.54548272108263
2.56078392021465
2.57608511934668
2.59138631847870
2.60668751761072
2.62198871674275
2.63728991587477
2.65259111500680
2.66789231413882
2.68319351327084
2.69849471240287
2.71379591153489
2.72909711066692
2.74439830979894
2.75969950893097
2.77500070806299
2.79030190719501
2.80560310632704
2.82090430545906
2.83620550459109
2.85150670372311
2.86680790285513
2.88210910198716
2.89741030111918
2.91271150025121
2.92801269938323
2.94331389851526
2.95861509764728
2.97391629677930
2.98921749591133
3.00451869504335
3.01981989417538
3.03512109330740
3.05042229243942
3.06572349157145
3.08102469070347
3.09632588983550
3.11162708896752
3.12692828809955
3.14222948723157
3.15753068636359
3.17283188549562
3.18813308462764
3.20343428375967
3.21873548289169
3.23403668202372
3.24933788115574
3.26463908028776
3.27994027941979
3.29524147855181
3.31054267768384
3.32584387681586
3.34114507594788
3.35644627507991
3.37174747421193
3.38704867334396
3.40234987247598
3.41765107160801
3.43295227074003
3.44825346987205
3.46355466900408
3.47885586813610
3.49415706726813
3.50945826640015
3.52475946553217
3.54006066466420
3.55536186379622
3.57066306292825
3.58596426206027
3.60126546119229
3.61656666032432
3.63186785945634
3.64716905858837
3.66247025772039
3.67777145685242
3.69307265598444
3.70837385511646
3.72367505424849
3.73897625338051
3.75427745251254
3.76957865164456
3.78487985077659
3.80018104990861
3.81548224904063
3.83078344817266
3.84608464730468
3.86138584643671
3.87668704556873
3.89198824470075
3.90728944383278
3.92259064296480
3.93789184209683
3.95319304122885
3.96849424036088
3.98379543949290
3.99909663862492
4.01439783775695
4.02969903688897
4.04500023602100
4.06030143515302
4.07560263428504
4.09090383341707
4.10620503254909
4.12150623168112
4.13680743081314
4.15210862994517
4.16740982907719
4.18271102820921
4.19801222734124
4.21331342647326
4.22861462560529
4.24391582473731
4.25921702386933
4.27451822300136
4.28981942213338
4.30512062126541
4.32042182039743
4.33572301952946
4.35102421866148
4.36632541779350
4.38162661692553
4.39692781605755
4.41222901518958
4.42753021432160
4.44283141345363
4.45813261258565
4.47343381171767
4.48873501084970
4.50403620998172
4.51933740911375
4.53463860824577
4.54993980737779
4.56524100650982
4.58054220564184
4.59584340477387
4.61114460390589
4.62644580303792
4.64174700216994
4.65704820130196
4.67234940043399
4.68765059956601
4.70295179869804
4.71825299783006
4.73355419696208
4.74885539609411
4.76415659522613
4.77945779435816
4.79475899349018
4.81006019262221
4.82536139175423
4.84066259088625
4.85596379001828
4.87126498915030
4.88656618828232
4.90186738741435
4.91716858654637
4.93246978567840
4.94777098481042
4.96307218394245
4.97837338307447
4.99367458220649
5.00897578133852
5.02427698047054
5.03957817960257
5.05487937873459
5.07018057786662
5.08548177699864
5.10078297613066
5.11608417526269
5.13138537439471
5.14668657352674
5.16198777265876
5.17728897179079
5.19259017092281
5.20789137005483
5.22319256918686
5.23849376831888
5.25379496745091
5.26909616658293
5.28439736571495
5.29969856484698
5.31499976397900
5.33030096311103
5.34560216224305
5.36090336137508
5.37620456050710
5.39150575963912
5.40680695877115
5.42210815790317
5.43740935703519
5.45271055616722
5.46801175529924
5.48331295443127
5.49861415356329
5.51391535269532
5.52921655182734
5.54451775095936
5.55981895009139
5.57512014922341
5.59042134835544
5.60572254748746
5.62102374661949
5.63632494575151
5.65162614488353
5.66692734401556
5.68222854314759
5.69752974227961
5.71283094141163
5.72813214054366
5.74343333967568
5.75873453880770
5.77403573793973
5.78933693707175
5.80463813620378
5.81993933533580
5.83524053446782
5.85054173359985
5.86584293273187
5.88114413186390
5.89644533099592
5.91174653012795
5.92704772925997
5.94234892839199
5.95765012752402
5.97295132665604
5.98825252578807
6.00355372492009
6.01885492405212
6.03415612318414
6.04945732231616
6.06475852144819
6.08005972058021
6.09536091971224
6.11066211884426
6.12596331797629
6.14126451710831
6.15656571624033
6.17186691537236
6.18716811450438
6.20246931363640
6.21777051276843
6.23307171190046
6.24837291103248
6.26367411016450
6.27897530929653
6.29427650842855
6.30957770756057
6.32487890669260
6.34018010582462
6.35548130495665
6.37078250408867
6.38608370322069
6.40138490235272
6.41668610148474
6.43198730061677
6.44728849974879
6.46258969888082
6.47789089801284
6.49319209714486
6.50849329627689
6.52379449540891
6.53909569454094
6.55439689367296
6.56969809280499
6.58499929193701
6.60030049106903
6.61560169020106
6.63090288933308
6.64620408846511
6.66150528759713
6.67680648672916
6.69210768586118
6.70740888499320
6.72271008412523
6.73801128325725
6.75331248238927
6.76861368152130
6.78391488065333
6.79921607978535
6.81451727891737
6.82981847804940
6.84511967718142
6.86042087631344
6.87572207544547
6.89102327457749
6.90632447370952
6.92162567284154
6.93692687197356
6.95222807110559
6.96752927023761
6.98283046936964
6.99813166850166
7.01343286763369
7.02873406676571
7.04403526589773
7.05933646502976
7.07463766416178
7.08993886329381
7.10524006242583
7.12054126155786
7.13584246068988
7.15114365982190
7.16644485895393
7.18174605808595
7.19704725721798
7.21234845635000
7.22764965548203
7.24295085461405
7.25825205374607
7.27355325287810
7.28885445201012
7.30415565114214
7.31945685027417
7.33475804940619
7.35005924853822
7.36536044767024
7.38066164680227
7.39596284593429
7.41126404506631
7.42656524419834
7.44186644333036
7.45716764246239
7.47246884159441
7.48777004072643
7.50307123985846
7.51837243899048
7.53367363812251
7.54897483725453
7.56427603638656
7.57957723551858
7.59487843465060
7.61017963378263
7.62548083291465
7.64078203204668
7.65608323117870
7.67138443031073
7.68668562944275
7.70198682857477
7.71728802770680
7.73258922683882
7.74789042597085
7.76319162510287
7.77849282423490
7.79379402336692
7.80909522249894
7.82439642163097
7.83969762076299
7.85499881989502
7.87030001902704
7.88560121815906
7.90090241729109
7.91620361642311
7.93150481555514
7.94680601468716
7.96210721381919
7.97740841295121
7.99270961208323
8.00801081121526
8.02331201034728
8.03861320947931
8.05391440861133
8.06921560774335
8.08451680687538
8.09981800600740
8.11511920513943
8.13042040427145
8.14572160340348
8.16102280253550
8.17632400166752
8.19162520079955
8.20692639993157
8.22222759906360
8.23752879819562
8.25282999732765
8.26813119645967
8.28343239559169
8.29873359472372
8.31403479385574
8.32933599298777
8.34463719211979
8.35993839125181
8.37523959038384
8.39054078951586
8.40584198864789
8.42114318777991
8.43644438691193
8.45174558604396
8.46704678517599
8.48234798430801
8.49764918344003
8.51295038257206
8.52825158170408
8.54355278083611
8.55885397996813
8.57415517910015
8.58945637823218
8.60475757736420
8.62005877649622
8.63535997562825
8.65066117476027
8.66596237389230
8.68126357302432
8.69656477215635
8.71186597128837
8.72716717042039
8.74246836955242
8.75776956868444
8.77307076781647
8.78837196694849
8.80367316608052
8.81897436521254
8.83427556434456
8.84957676347659
8.86487796260861
8.88017916174064
8.89548036087266
8.91078156000468
8.92608275913671
8.94138395826873
8.95668515740076
8.97198635653278
8.98728755566480
9.00258875479683
9.01788995392885
9.03319115306088
9.04849235219290
9.06379355132493
9.07909475045695
9.09439594958898
9.10969714872100
9.12499834785302
9.14029954698505
9.15560074611707
9.17090194524910
9.18620314438112
9.20150434351314
9.21680554264517
9.23210674177719
9.24740794090922
9.26270914004124
9.27801033917326
9.29331153830529
9.30861273743731
9.32391393656934
9.33921513570136
9.35451633483338
9.36981753396541
9.38511873309743
9.40041993222946
9.41572113136148
9.43102233049351
9.44632352962553
9.46162472875755
9.47692592788958
9.49222712702160
9.50752832615363
9.52282952528565
9.53813072441767
9.55343192354970
9.56873312268172
9.58403432181375
9.59933552094577
9.61463672007780
9.62993791920982
9.64523911834185
9.66054031747387
9.67584151660589
9.69114271573792
9.70644391486994
9.72174511400197
9.73704631313399
9.75234751226602
9.76764871139804
9.78294991053006
9.79825110966209
9.81355230879411
9.82885350792614
9.84415470705816
9.85945590619019
9.87475710532221
9.89005830445423
9.90535950358625
9.92066070271828
9.93596190185031
9.95126310098233
9.96656430011435
9.98186549924638
9.99716669837840
10.0124678975104
10.0277690966424
10.0430702957745
10.0583714949065
10.0736726940385
10.0889738931705
10.1042750923026
10.1195762914346
10.1348774905666
10.1501786896986
10.1654798888307
10.1807810879627
10.1960822870947
10.2113834862267
10.2266846853588
10.2419858844908
10.2572870836228
10.2725882827548
10.2878894818869
10.3031906810189
10.3184918801509
10.3337930792829
10.3490942784150
10.3643954775470
10.3796966766790
10.3949978758110
10.4102990749431
10.4256002740751
10.4409014732071
10.4562026723391
10.4715038714712
10.4868050706032
10.5021062697352
10.5174074688672
10.5327086679992
10.5480098671313
10.5633110662633
10.5786122653953
10.5939134645273
10.6092146636594
10.6245158627914
10.6398170619234
10.6551182610554
10.6704194601875
10.6857206593195
10.7010218584515
10.7163230575835
10.7316242567156
10.7469254558476
10.7622266549796
10.7775278541116
10.7928290532437
10.8081302523757
10.8234314515077
10.8387326506397
10.8540338497718
10.8693350489038
10.8846362480358
10.8999374471678
10.9152386462999
10.9305398454319
10.9458410445639
10.9611422436959
10.9764434428279
10.9917446419600
11.0070458410920
11.0223470402240
11.0376482393560
11.0529494384881
11.0682506376201
11.0835518367521
11.0988530358841
11.1141542350162
11.1294554341482
11.1447566332802
11.1600578324122
11.1753590315443
11.1906602306763
11.2059614298083
11.2212626289403
11.2365638280724
11.2518650272044
11.2671662263364
11.2824674254684
11.2977686246005
11.3130698237325
11.3283710228645
11.3436722219965
11.3589734211286
11.3742746202606
11.3895758193926
11.4048770185246
11.4201782176566
11.4354794167887
11.4507806159207
11.4660818150527
11.4813830141847
11.4966842133168
11.5119854124488
11.5272866115808
11.5425878107128
11.5578890098449
11.5731902089769
11.5884914081089
11.6037926072409
11.6190938063730
11.6343950055050
11.6496962046370
11.6649974037690
11.6802986029011
11.6955998020331
11.7109010011651
11.7262022002971
11.7415033994292
11.7568045985612
11.7721057976932
11.7874069968252
11.8027081959573
11.8180093950893
11.8333105942213
11.8486117933533
11.8639129924854
11.8792141916174
11.8945153907494
11.9098165898814
11.9251177890134
11.9404189881455
11.9557201872775
11.9710213864095
11.9863225855415
12.0016237846736
12.0169249838056
12.0322261829376
12.0475273820696
12.0628285812017
12.0781297803337
12.0934309794657
12.1087321785977
12.1240333777298
12.1393345768618
12.1546357759938
12.1699369751258
12.1852381742579
12.2005393733899
12.2158405725219
12.2311417716539
12.2464429707860
12.2617441699180
12.2770453690500
12.2923465681820
12.3076477673141
12.3229489664461
12.3382501655781
12.3535513647101
12.3688525638422
12.3841537629742
12.3994549621062
12.4147561612382
12.4300573603702
12.4453585595023
12.4606597586343
12.4759609577663
12.4912621568983
12.5065633560304
