# Supplementary material for: MR Spectroscopy in Prostate Cancer: New Algorithms to Optimize Metabolite Quantification
Source: PLoS One. 2016 Nov 10;11(11):e0165730. doi: 10.1371/journal.pone.0165730 (PMC5104319; doi:10.1371/journal.pone.0165730)
Supplement: S4 File — This is the working directory that should be copied on the user’s home folder to install and run the program (by following the instructions in “How_to_compile.txt”). It contains a copy of all the previously cited files (“How_to_compile.txt”, “ProstateBuster.cpp” and “readme.txt”) and some raw data examples to test “ProstateBuster” program. (ZIP) [file pone.0165730.s004.zip › S4_File/Frequencies/freq2048.txt]

-3.147175955
-3.139528494
-3.131881034
-3.124233573
-3.116586112
-3.108938652
-3.101291191
-3.093643731
-3.08599627
-3.078348809
-3.070701349
-3.063053888
-3.055406427
-3.047758967
-3.040111506
-3.032464045
-3.024816585
-3.017169124
-3.009521664
-3.001874203
-2.994226742
-2.986579282
-2.978931821
-2.97128436
-2.9636369
-2.955989439
-2.948341979
-2.940694518
-2.933047057
-2.925399597
-2.917752136
-2.910104675
-2.902457215
-2.894809754
-2.887162293
-2.879514833
-2.871867372
-2.864219912
-2.856572451
-2.84892499
-2.84127753
-2.833630069
-2.825982608
-2.818335148
-2.810687687
-2.803040227
-2.795392766
-2.787745305
-2.780097845
-2.772450384
-2.764802923
-2.757155463
-2.749508002
-2.741860542
-2.734213081
-2.72656562
-2.71891816
-2.711270699
-2.703623238
-2.695975778
-2.688328317
-2.680680856
-2.673033396
-2.665385935
-2.657738475
-2.650091014
-2.642443553
-2.634796093
-2.627148632
-2.619501171
-2.611853711
-2.60420625
-2.59655879
-2.588911329
-2.581263868
-2.573616408
-2.565968947
-2.558321486
-2.550674026
-2.543026565
-2.535379105
-2.527731644
-2.520084183
-2.512436723
-2.504789262
-2.497141801
-2.489494341
-2.48184688
-2.474199419
-2.466551959
-2.458904498
-2.451257038
-2.443609577
-2.435962116
-2.428314656
-2.420667195
-2.413019734
-2.405372274
-2.397724813
-2.390077353
-2.382429892
-2.374782431
-2.367134971
-2.35948751
-2.351840049
-2.344192589
-2.336545128
-2.328897667
-2.321250207
-2.313602746
-2.305955286
-2.298307825
-2.290660364
-2.283012904
-2.275365443
-2.267717982
-2.260070522
-2.252423061
-2.244775601
-2.23712814
-2.229480679
-2.221833219
-2.214185758
-2.206538297
-2.198890837
-2.191243376
-2.183595916
-2.175948455
-2.168300994
-2.160653534
-2.153006073
-2.145358612
-2.137711152
-2.130063691
-2.12241623
-2.11476877
-2.107121309
-2.099473849
-2.091826388
-2.084178927
-2.076531467
-2.068884006
-2.061236545
-2.053589085
-2.045941624
-2.038294164
-2.030646703
-2.022999242
-2.015351782
-2.007704321
-2.00005686
-1.9924094
-1.984761939
-1.977114479
-1.969467018
-1.961819557
-1.954172097
-1.946524636
-1.938877175
-1.931229715
-1.923582254
-1.915934793
-1.908287333
-1.900639872
-1.892992412
-1.885344951
-1.87769749
-1.87005003
-1.862402569
-1.854755108
-1.847107648
-1.839460187
-1.831812727
-1.824165266
-1.816517805
-1.808870345
-1.801222884
-1.793575423
-1.785927963
-1.778280502
-1.770633041
-1.762985581
-1.75533812
-1.74769066
-1.740043199
-1.732395738
-1.724748278
-1.717100817
-1.709453356
-1.701805896
-1.694158435
-1.686510975
-1.678863514
-1.671216053
-1.663568593
-1.655921132
-1.648273671
-1.640626211
-1.63297875
-1.62533129
-1.617683829
-1.610036368
-1.602388908
-1.594741447
-1.587093986
-1.579446526
-1.571799065
-1.564151604
-1.556504144
-1.548856683
-1.541209223
-1.533561762
-1.525914301
-1.518266841
-1.51061938
-1.502971919
-1.495324459
-1.487676998
-1.480029538
-1.472382077
-1.464734616
-1.457087156
-1.449439695
-1.441792234
-1.434144774
-1.426497313
-1.418849853
-1.411202392
-1.403554931
-1.395907471
-1.38826001
-1.380612549
-1.372965089
-1.365317628
-1.357670167
-1.350022707
-1.342375246
-1.334727786
-1.327080325
-1.319432864
-1.311785404
-1.304137943
-1.296490482
-1.288843022
-1.281195561
-1.273548101
-1.26590064
-1.258253179
-1.250605719
-1.242958258
-1.235310797
-1.227663337
-1.220015876
-1.212368415
-1.204720955
-1.197073494
-1.189426034
-1.181778573
-1.174131112
-1.166483652
-1.158836191
-1.15118873
-1.14354127
-1.135893809
-1.128246349
-1.120598888
-1.112951427
-1.105303967
-1.097656506
-1.090009045
-1.082361585
-1.074714124
-1.067066664
-1.059419203
-1.051771742
-1.044124282
-1.036476821
-1.02882936
-1.0211819
-1.013534439
-1.005886978
-0.998239518
-0.990592057
-0.982944597
-0.975297136
-0.967649675
-0.960002215
-0.952354754
-0.944707293
-0.937059833
-0.929412372
-0.921764912
-0.914117451
-0.90646999
-0.89882253
-0.891175069
-0.883527608
-0.875880148
-0.868232687
-0.860585227
-0.852937766
-0.845290305
-0.837642845
-0.829995384
-0.822347923
-0.814700463
-0.807053002
-0.799405541
-0.791758081
-0.78411062
-0.77646316
-0.768815699
-0.761168238
-0.753520778
-0.745873317
-0.738225856
-0.730578396
-0.722930935
-0.715283475
-0.707636014
-0.699988553
-0.692341093
-0.684693632
-0.677046171
-0.669398711
-0.66175125
-0.65410379
-0.646456329
-0.638808868
-0.631161408
-0.623513947
-0.615866486
-0.608219026
-0.600571565
-0.592924104
-0.585276644
-0.577629183
-0.569981723
-0.562334262
-0.554686801
-0.547039341
-0.53939188
-0.531744419
-0.524096959
-0.516449498
-0.508802038
-0.501154577
-0.493507116
-0.485859656
-0.478212195
-0.470564734
-0.462917274
-0.455269813
-0.447622352
-0.439974892
-0.432327431
-0.424679971
-0.41703251
-0.409385049
-0.401737589
-0.394090128
-0.386442667
-0.378795207
-0.371147746
-0.363500286
-0.355852825
-0.348205364
-0.340557904
-0.332910443
-0.325262982
-0.317615522
-0.309968061
-0.302320601
-0.29467314
-0.287025679
-0.279378219
-0.271730758
-0.264083297
-0.256435837
-0.248788376
-0.241140915
-0.233493455
-0.225845994
-0.218198534
-0.210551073
-0.202903612
-0.195256152
-0.187608691
-0.17996123
-0.17231377
-0.164666309
-0.157018849
-0.149371388
-0.141723927
-0.134076467
-0.126429006
-0.118781545
-0.111134085
-0.103486624
-0.095839164
-0.088191703
-0.080544242
-0.072896782
-0.065249321
-0.05760186
-0.0499544
-0.042306939
-0.034659478
-0.027012018
-0.019364557
-0.011717097
-0.004069636
0.003577825
0.011225285
0.018872746
0.026520207
0.034167667
0.041815128
0.049462588
0.057110049
0.06475751
0.07240497
0.080052431
0.087699892
0.095347352
0.102994813
0.110642274
0.118289734
0.125937195
0.133584655
0.141232116
0.148879577
0.156527037
0.164174498
0.171821959
0.179469419
0.18711688
0.19476434
0.202411801
0.210059262
0.217706722
0.225354183
0.233001644
0.240649104
0.248296565
0.255944025
0.263591486
0.271238947
0.278886407
0.286533868
0.294181329
0.301828789
0.30947625
0.317123711
0.324771171
0.332418632
0.340066092
0.347713553
0.355361014
0.363008474
0.370655935
0.378303396
0.385950856
0.393598317
0.401245777
0.408893238
0.416540699
0.424188159
0.43183562
0.439483081
0.447130541
0.454778002
0.462425462
0.470072923
0.477720384
0.485367844
0.493015305
0.500662766
0.508310226
0.515957687
0.523605148
0.531252608
0.538900069
0.546547529
0.55419499
0.561842451
0.569489911
0.577137372
0.584784833
0.592432293
0.600079754
0.607727214
0.615374675
0.623022136
0.630669596
0.638317057
0.645964518
0.653611978
0.661259439
0.6689069
0.67655436
0.684201821
0.691849281
0.699496742
0.707144203
0.714791663
0.722439124
0.730086585
0.737734045
0.745381506
0.753028966
0.760676427
0.768323888
0.775971348
0.783618809
0.79126627
0.79891373
0.806561191
0.814208651
0.821856112
0.829503573
0.837151033
0.844798494
0.852445955
0.860093415
0.867740876
0.875388337
0.883035797
0.890683258
0.898330718
0.905978179
0.91362564
0.9212731
0.928920561
0.936568022
0.944215482
0.951862943
0.959510403
0.967157864
0.974805325
0.982452785
0.990100246
0.997747707
1.005395167
1.013042628
1.020690088
1.028337549
1.03598501
1.04363247
1.051279931
1.058927392
1.066574852
1.074222313
1.081869774
1.089517234
1.097164695
1.104812155
1.112459616
1.120107077
1.127754537
1.135401998
1.143049459
1.150696919
1.15834438
1.16599184
1.173639301
1.181286762
1.188934222
1.196581683
1.204229144
1.211876604
1.219524065
1.227171526
1.234818986
1.242466447
1.250113907
1.257761368
1.265408829
1.273056289
1.28070375
1.288351211
1.295998671
1.303646132
1.311293592
1.318941053
1.326588514
1.334235974
1.341883435
1.349530896
1.357178356
1.364825817
1.372473277
1.380120738
1.387768199
1.395415659
1.40306312
1.410710581
1.418358041
1.426005502
1.433652963
1.441300423
1.448947884
1.456595344
1.464242805
1.471890266
1.479537726
1.487185187
1.494832648
1.502480108
1.510127569
1.517775029
1.52542249
1.533069951
1.540717411
1.548364872
1.556012333
1.563659793
1.571307254
1.578954714
1.586602175
1.594249636
1.601897096
1.609544557
1.617192018
1.624839478
1.632486939
1.6401344
1.64778186
1.655429321
1.663076781
1.670724242
1.678371703
1.686019163
1.693666624
1.701314085
1.708961545
1.716609006
1.724256466
1.731903927
1.739551388
1.747198848
1.754846309
1.76249377
1.77014123
1.777788691
1.785436152
1.793083612
1.800731073
1.808378533
1.816025994
1.823673455
1.831320915
1.838968376
1.846615837
1.854263297
1.861910758
1.869558218
1.877205679
1.88485314
1.8925006
1.900148061
1.907795522
1.915442982
1.923090443
1.930737903
1.938385364
1.946032825
1.953680285
1.961327746
1.968975207
1.976622667
1.984270128
1.991917589
1.999565049
2.00721251
2.01485997
2.022507431
2.030154892
2.037802352
2.045449813
2.053097274
2.060744734
2.068392195
2.076039655
2.083687116
2.091334577
2.098982037
2.106629498
2.114276959
2.121924419
2.12957188
2.13721934
2.144866801
2.152514262
2.160161722
2.167809183
2.175456644
2.183104104
2.190751565
2.198399026
2.206046486
2.213693947
2.221341407
2.228988868
2.236636329
2.244283789
2.25193125
2.259578711
2.267226171
2.274873632
2.282521092
2.290168553
2.297816014
2.305463474
2.313110935
2.320758396
2.328405856
2.336053317
2.343700778
2.351348238
2.358995699
2.366643159
2.37429062
2.381938081
2.389585541
2.397233002
2.404880463
2.412527923
2.420175384
2.427822844
2.435470305
2.443117766
2.450765226
2.458412687
2.466060148
2.473707608
2.481355069
2.489002529
2.49664999
2.504297451
2.511944911
2.519592372
2.527239833
2.534887293
2.542534754
2.550182215
2.557829675
2.565477136
2.573124596
2.580772057
2.588419518
2.596066978
2.603714439
2.6113619
2.61900936
2.626656821
2.634304281
2.641951742
2.649599203
2.657246663
2.664894124
2.672541585
2.680189045
2.687836506
2.695483966
2.703131427
2.710778888
2.718426348
2.726073809
2.73372127
2.74136873
2.749016191
2.756663652
2.764311112
2.771958573
2.779606033
2.787253494
2.794900955
2.802548415
2.810195876
2.817843337
2.825490797
2.833138258
2.840785718
2.848433179
2.85608064
2.8637281
2.871375561
2.879023022
2.886670482
2.894317943
2.901965403
2.909612864
2.917260325
2.924907785
2.932555246
2.940202707
2.947850167
2.955497628
2.963145089
2.970792549
2.97844001
2.98608747
2.993734931
3.001382392
3.009029852
3.016677313
3.024324774
3.031972234
3.039619695
3.047267155
3.054914616
3.062562077
3.070209537
3.077856998
3.085504459
3.093151919
3.10079938
3.108446841
3.116094301
3.123741762
3.131389222
3.139036683
3.146684144
3.154331604
3.161979065
3.169626526
3.177273986
3.184921447
3.192568907
3.200216368
3.207863829
3.215511289
3.22315875
3.230806211
3.238453671
3.246101132
3.253748592
3.261396053
3.269043514
3.276690974
3.284338435
3.291985896
3.299633356
3.307280817
3.314928278
3.322575738
3.330223199
3.337870659
3.34551812
3.353165581
3.360813041
3.368460502
3.376107963
3.383755423
3.391402884
3.399050344
3.406697805
3.414345266
3.421992726
3.429640187
3.437287648
3.444935108
3.452582569
3.460230029
3.46787749
3.475524951
3.483172411
3.490819872
3.498467333
3.506114793
3.513762254
3.521409715
3.529057175
3.536704636
3.544352096
3.551999557
3.559647018
3.567294478
3.574941939
3.5825894
3.59023686
3.597884321
3.605531781
3.613179242
3.620826703
3.628474163
3.636121624
3.643769085
3.651416545
3.659064006
3.666711467
3.674358927
3.682006388
3.689653848
3.697301309
3.70494877
3.71259623
3.720243691
3.727891152
3.735538612
3.743186073
3.750833533
3.758480994
3.766128455
3.773775915
3.781423376
3.789070837
3.796718297
3.804365758
3.812013218
3.819660679
3.82730814
3.8349556
3.842603061
3.850250522
3.857897982
3.865545443
3.873192904
3.880840364
3.888487825
3.896135285
3.903782746
3.911430207
3.919077667
3.926725128
3.934372589
3.942020049
3.94966751
3.95731497
3.964962431
3.972609892
3.980257352
3.987904813
3.995552274
4.003199734
4.010847195
4.018494655
4.026142116
4.033789577
4.041437037
4.049084498
4.056731959
4.064379419
4.07202688
4.079674341
4.087321801
4.094969262
4.102616722
4.110264183
4.117911644
4.125559104
4.133206565
4.140854026
4.148501486
4.156148947
4.163796407
4.171443868
4.179091329
4.186738789
4.19438625
4.202033711
4.209681171
4.217328632
4.224976093
4.232623553
4.240271014
4.247918474
4.255565935
4.263213396
4.270860856
4.278508317
4.286155778
4.293803238
4.301450699
4.309098159
4.31674562
4.324393081
4.332040541
4.339688002
4.347335463
4.354982923
4.362630384
4.370277844
4.377925305
4.385572766
4.393220226
4.400867687
4.408515148
4.416162608
4.423810069
4.43145753
4.43910499
4.446752451
4.454399911
4.462047372
4.469694833
4.477342293
4.484989754
4.492637215
4.500284675
4.507932136
4.515579596
4.523227057
4.530874518
4.538521978
4.546169439
4.5538169
4.56146436
4.569111821
4.576759281
4.584406742
4.592054203
4.599701663
4.607349124
4.614996585
4.622644045
4.630291506
4.637938967
4.645586427
4.653233888
4.660881348
4.668528809
4.67617627
4.68382373
4.691471191
4.699118652
4.706766112
4.714413573
4.722061033
4.729708494
4.737355955
4.745003415
4.752650876
4.760298337
4.767945797
4.775593258
4.783240719
4.790888179
4.79853564
4.8061831
4.813830561
4.821478022
4.829125482
4.836772943
4.844420404
4.852067864
4.859715325
4.867362785
4.875010246
4.882657707
4.890305167
4.897952628
4.905600089
4.913247549
4.92089501
4.92854247
4.936189931
4.943837392
4.951484852
4.959132313
4.966779774
4.974427234
4.982074695
4.989722156
4.997369616
5.005017077
5.012664537
5.020311998
5.027959459
5.035606919
5.04325438
5.050901841
5.058549301
5.066196762
5.073844222
5.081491683
5.089139144
5.096786604
5.104434065
5.112081526
5.119728986
5.127376447
5.135023907
5.142671368
5.150318829
5.157966289
5.16561375
5.173261211
5.180908671
5.188556132
5.196203593
5.203851053
5.211498514
5.219145974
5.226793435
5.234440896
5.242088356
5.249735817
5.257383278
5.265030738
5.272678199
5.280325659
5.28797312
5.295620581
5.303268041
5.310915502
5.318562963
5.326210423
5.333857884
5.341505345
5.349152805
5.356800266
5.364447726
5.372095187
5.379742648
5.387390108
5.395037569
5.40268503
5.41033249
5.417979951
5.425627411
5.433274872
5.440922333
5.448569793
5.456217254
5.463864715
5.471512175
5.479159636
5.486807096
5.494454557
5.502102018
5.509749478
5.517396939
5.5250444
5.53269186
5.540339321
5.547986782
5.555634242
5.563281703
5.570929163
5.578576624
5.586224085
5.593871545
5.601519006
5.609166467
5.616813927
5.624461388
5.632108848
5.639756309
5.64740377
5.65505123
5.662698691
5.670346152
5.677993612
5.685641073
5.693288533
5.700935994
5.708583455
5.716230915
5.723878376
5.731525837
5.739173297
5.746820758
5.754468219
5.762115679
5.76976314
5.7774106
5.785058061
5.792705522
5.800352982
5.808000443
5.815647904
5.823295364
5.830942825
5.838590285
5.846237746
5.853885207
5.861532667
5.869180128
5.876827589
5.884475049
5.89212251
5.899769971
5.907417431
5.915064892
5.922712352
5.930359813
5.938007274
5.945654734
5.953302195
5.960949656
5.968597116
5.976244577
5.983892037
5.991539498
5.999186959
6.006834419
6.01448188
6.022129341
6.029776801
6.037424262
6.045071722
6.052719183
6.060366644
6.068014104
6.075661565
6.083309026
6.090956486
6.098603947
6.106251408
6.113898868
6.121546329
6.129193789
6.13684125
6.144488711
6.152136171
6.159783632
6.167431093
6.175078553
6.182726014
6.190373474
6.198020935
6.205668396
6.213315856
6.220963317
6.228610778
6.236258238
6.243905699
6.251553159
6.25920062
6.266848081
6.274495541
6.282143002
6.289790463
6.297437923
6.305085384
6.312732845
6.320380305
6.328027766
6.335675226
6.343322687
6.350970148
6.358617608
6.366265069
6.37391253
6.38155999
6.389207451
6.396854911
6.404502372
6.412149833
6.419797293
6.427444754
6.435092215
6.442739675
6.450387136
6.458034597
6.465682057
6.473329518
6.480976978
6.488624439
6.4962719
6.50391936
6.511566821
6.519214282
6.526861742
6.534509203
6.542156663
6.549804124
6.557451585
6.565099045
6.572746506
6.580393967
6.588041427
6.595688888
6.603336348
6.610983809
6.61863127
6.62627873
6.633926191
6.641573652
6.649221112
6.656868573
6.664516034
6.672163494
6.679810955
6.687458415
6.695105876
6.702753337
6.710400797
6.718048258
6.725695719
6.733343179
6.74099064
6.7486381
6.756285561
6.763933022
6.771580482
6.779227943
6.786875404
6.794522864
6.802170325
6.809817785
6.817465246
6.825112707
6.832760167
6.840407628
6.848055089
6.855702549
6.86335001
6.870997471
6.878644931
6.886292392
6.893939852
6.901587313
6.909234774
6.916882234
6.924529695
6.932177156
6.939824616
6.947472077
6.955119537
6.962766998
6.970414459
6.978061919
6.98570938
6.993356841
7.001004301
7.008651762
7.016299222
7.023946683
7.031594144
7.039241604
7.046889065
7.054536526
7.062183986
7.069831447
7.077478908
7.085126368
7.092773829
7.100421289
7.10806875
7.115716211
7.123363671
7.131011132
7.138658593
7.146306053
7.153953514
7.161600974
7.169248435
7.176895896
7.184543356
7.192190817
7.199838278
7.207485738
7.215133199
7.22278066
7.23042812
7.238075581
7.245723041
7.253370502
7.261017963
7.268665423
7.276312884
7.283960345
7.291607805
7.299255266
7.306902726
7.314550187
7.322197648
7.329845108
7.337492569
7.34514003
7.35278749
7.360434951
7.368082411
7.375729872
7.383377333
7.391024793
7.398672254
7.406319715
7.413967175
7.421614636
7.429262097
7.436909557
7.444557018
7.452204478
7.459851939
7.4674994
7.47514686
7.482794321
7.490441782
7.498089242
7.505736703
7.513384163
7.521031624
7.528679085
7.536326545
7.543974006
7.551621467
7.559268927
7.566916388
7.574563848
7.582211309
7.58985877
7.59750623
7.605153691
7.612801152
7.620448612
7.628096073
7.635743534
7.643390994
7.651038455
7.658685915
7.666333376
7.673980837
7.681628297
7.689275758
7.696923219
7.704570679
7.71221814
7.7198656
7.727513061
7.735160522
7.742807982
7.750455443
7.758102904
7.765750364
7.773397825
7.781045286
7.788692746
7.796340207
7.803987667
7.811635128
7.819282589
7.826930049
7.83457751
7.842224971
7.849872431
7.857519892
7.865167352
7.872814813
7.880462274
7.888109734
7.895757195
7.903404656
7.911052116
7.918699577
7.926347037
7.933994498
7.941641959
7.949289419
7.95693688
7.964584341
7.972231801
7.979879262
7.987526723
7.995174183
8.002821644
8.010469104
8.018116565
8.025764026
8.033411486
8.041058947
8.048706408
8.056353868
8.064001329
8.071648789
8.07929625
8.086943711
8.094591171
8.102238632
8.109886093
8.117533553
8.125181014
8.132828474
8.140475935
8.148123396
8.155770856
8.163418317
8.171065778
8.178713238
8.186360699
8.19400816
8.20165562
8.209303081
8.216950541
8.224598002
8.232245463
8.239892923
8.247540384
8.255187845
8.262835305
8.270482766
8.278130226
8.285777687
8.293425148
8.301072608
8.308720069
8.31636753
8.32401499
8.331662451
8.339309912
8.346957372
8.354604833
8.362252293
8.369899754
8.377547215
8.385194675
8.392842136
8.400489597
8.408137057
8.415784518
8.423431978
8.431079439
8.4387269
8.44637436
8.454021821
8.461669282
8.469316742
8.476964203
8.484611663
8.492259124
8.499906585
8.507554045
8.515201506
8.522848967
8.530496427
8.538143888
8.545791349
8.553438809
8.56108627
8.56873373
8.576381191
8.584028652
8.591676112
8.599323573
8.606971034
8.614618494
8.622265955
8.629913415
8.637560876
8.645208337
8.652855797
8.660503258
8.668150719
8.675798179
8.68344564
8.6910931
8.698740561
8.706388022
8.714035482
8.721682943
8.729330404
8.736977864
8.744625325
8.752272786
8.759920246
8.767567707
8.775215167
8.782862628
8.790510089
8.798157549
8.80580501
8.813452471
8.821099931
8.828747392
8.836394852
8.844042313
8.851689774
8.859337234
8.866984695
8.874632156
8.882279616
8.889927077
8.897574538
8.905221998
8.912869459
8.920516919
8.92816438
8.935811841
8.943459301
8.951106762
8.958754223
8.966401683
8.974049144
8.981696604
8.989344065
8.996991526
9.004638986
9.012286447
9.019933908
9.027581368
9.035228829
9.042876289
9.05052375
9.058171211
9.065818671
9.073466132
9.081113593
9.088761053
9.096408514
9.104055975
9.111703435
9.119350896
9.126998356
9.134645817
9.142293278
9.149940738
9.157588199
9.16523566
9.17288312
9.180530581
9.188178041
9.195825502
9.203472963
9.211120423
9.218767884
9.226415345
9.234062805
9.241710266
9.249357726
9.257005187
9.264652648
9.272300108
9.279947569
9.28759503
9.29524249
9.302889951
9.310537412
9.318184872
9.325832333
9.333479793
9.341127254
9.348774715
9.356422175
9.364069636
9.371717097
9.379364557
9.387012018
9.394659478
9.402306939
9.4099544
9.41760186
9.425249321
9.432896782
9.440544242
9.448191703
9.455839164
9.463486624
9.471134085
9.478781545
9.486429006
9.494076467
9.501723927
9.509371388
9.517018849
9.524666309
9.53231377
9.53996123
9.547608691
9.555256152
9.562903612
9.570551073
9.578198534
9.585845994
9.593493455
9.601140915
9.608788376
9.616435837
9.624083297
9.631730758
9.639378219
9.647025679
9.65467314
9.662320601
9.669968061
9.677615522
9.685262982
9.692910443
9.700557904
9.708205364
9.715852825
9.723500286
9.731147746
9.738795207
9.746442667
9.754090128
9.761737589
9.769385049
9.77703251
9.784679971
9.792327431
9.799974892
9.807622352
9.815269813
9.822917274
9.830564734
9.838212195
9.845859656
9.853507116
9.861154577
9.868802038
9.876449498
9.884096959
9.891744419
9.89939188
9.907039341
9.914686801
9.922334262
9.929981723
9.937629183
9.945276644
9.952924104
9.960571565
9.968219026
9.975866486
9.983513947
9.991161408
9.998808868
10.00645633
10.01410379
10.02175125
10.02939871
10.03704617
10.04469363
10.05234109
10.05998855
10.06763601
10.07528347
10.08293094
10.0905784
10.09822586
10.10587332
10.11352078
10.12116824
10.1288157
10.13646316
10.14411062
10.15175808
10.15940554
10.167053
10.17470046
10.18234792
10.18999538
10.19764284
10.20529031
10.21293777
10.22058523
10.22823269
10.23588015
10.24352761
10.25117507
10.25882253
10.26646999
10.27411745
10.28176491
10.28941237
10.29705983
10.30470729
10.31235475
10.32000221
10.32764968
10.33529714
10.3429446
10.35059206
10.35823952
10.36588698
10.37353444
10.3811819
10.38882936
10.39647682
10.40412428
10.41177174
10.4194192
10.42706666
10.43471412
10.44236158
10.45000905
10.45765651
10.46530397
10.47295143
10.48059889
10.48824635
10.49589381
10.50354127
10.51118873
10.51883619
10.52648365
10.53413111
10.54177857
10.54942603
10.55707349
10.56472095
10.57236842
10.58001588
10.58766334
10.5953108
10.60295826
10.61060572
10.61825318
10.62590064
10.6335481
10.64119556
10.64884302
10.65649048
10.66413794
10.6717854
10.67943286
10.68708032
10.69472779
10.70237525
10.71002271
10.71767017
10.72531763
10.73296509
10.74061255
10.74826001
10.75590747
10.76355493
10.77120239
10.77884985
10.78649731
10.79414477
10.80179223
10.8094397
10.81708716
10.82473462
10.83238208
10.84002954
10.847677
10.85532446
10.86297192
10.87061938
10.87826684
10.8859143
10.89356176
10.90120922
10.90885668
10.91650414
10.9241516
10.93179907
10.93944653
10.94709399
10.95474145
10.96238891
10.97003637
10.97768383
10.98533129
10.99297875
11.00062621
11.00827367
11.01592113
11.02356859
11.03121605
11.03886351
11.04651097
11.05415844
11.0618059
11.06945336
11.07710082
11.08474828
11.09239574
11.1000432
11.10769066
11.11533812
11.12298558
11.13063304
11.1382805
11.14592796
11.15357542
11.16122288
11.16887034
11.17651781
11.18416527
11.19181273
11.19946019
11.20710765
11.21475511
11.22240257
11.23005003
11.23769749
11.24534495
11.25299241
11.26063987
11.26828733
11.27593479
11.28358225
11.29122971
11.29887718
11.30652464
11.3141721
11.32181956
11.32946702
11.33711448
11.34476194
11.3524094
11.36005686
11.36770432
11.37535178
11.38299924
11.3906467
11.39829416
11.40594162
11.41358908
11.42123655
11.42888401
11.43653147
11.44417893
11.45182639
11.45947385
11.46712131
11.47476877
11.48241623
11.49006369
11.49771115
11.50535861
11.51300607
11.52065353
11.52830099
11.53594845
11.54359592
11.55124338
11.55889084
11.5665383
11.57418576
11.58183322
11.58948068
11.59712814
11.6047756
11.61242306
11.62007052
11.62771798
11.63536544
11.6430129
11.65066036
11.65830782
11.66595529
11.67360275
11.68125021
11.68889767
11.69654513
11.70419259
11.71184005
11.71948751
11.72713497
11.73478243
11.74242989
11.75007735
11.75772481
11.76537227
11.77301973
11.7806672
11.78831466
11.79596212
11.80360958
11.81125704
11.8189045
11.82655196
11.83419942
11.84184688
11.84949434
11.8571418
11.86478926
11.87243672
11.88008418
11.88773164
11.8953791
11.90302657
11.91067403
11.91832149
11.92596895
11.93361641
11.94126387
11.94891133
11.95655879
11.96420625
11.97185371
11.97950117
11.98714863
11.99479609
12.00244355
12.01009101
12.01773847
12.02538594
12.0330334
12.04068086
12.04832832
12.05597578
12.06362324
12.0712707
12.07891816
12.08656562
12.09421308
12.10186054
12.109508
12.11715546
12.12480292
12.13245038
12.14009784
12.14774531
12.15539277
12.16304023
12.17068769
12.17833515
12.18598261
12.19363007
12.20127753
12.20892499
12.21657245
12.22421991
12.23186737
12.23951483
12.24716229
12.25480975
12.26245721
12.27010468
12.27775214
12.2853996
12.29304706
12.30069452
12.30834198
12.31598944
12.3236369
12.33128436
12.33893182
12.34657928
12.35422674
12.3618742
12.36952166
12.37716912
12.38481658
12.39246405
12.40011151
12.40775897
12.41540643
12.42305389
12.43070135
12.43834881
12.44599627
12.45364373
12.46129119
12.46893865
12.47658611
12.48423357
12.49188103
12.49952849
12.50717595
