# Supplementary material for: MR Spectroscopy in Prostate Cancer: New Algorithms to Optimize Metabolite Quantification
Source: PLoS One. 2016 Nov 10;11(11):e0165730. doi: 10.1371/journal.pone.0165730 (PMC5104319; doi:10.1371/journal.pone.0165730)
Supplement: S4 File — This is the working directory that should be copied on the user’s home folder to install and run the program (by following the instructions in “How_to_compile.txt”). It contains a copy of all the previously cited files (“How_to_compile.txt”, “ProstateBuster.cpp” and “readme.txt”) and some raw data examples to test “ProstateBuster” program. (ZIP) [file pone.0165730.s004.zip › S4_File/ImFID/ImPhantom3_Cit25_1024.txt]

1.0720E-04
1.8252E-05
-1.8689E-04
-2.5122E-04
-1.7103E-04
4.0825E-07
1.5533E-04
2.1926E-04
1.5851E-04
4.2625E-05
-4.7464E-05
-8.0263E-05
-5.0540E-05
-1.6274E-05
2.0552E-06
2.5152E-06
2.2512E-05
1.0264E-04
2.0480E-04
2.8366E-04
2.5855E-04
1.0985E-04
-1.0368E-04
-2.6402E-04
-2.7258E-04
-1.2765E-04
9.3282E-05
2.5906E-04
2.7001E-04
1.3271E-04
-5.3982E-05
-1.8852E-04
-1.8027E-04
-6.1159E-05
9.2073E-05
1.8245E-04
1.7786E-04
1.2020E-04
5.9794E-05
4.0751E-05
5.5129E-05
6.8958E-05
3.4934E-05
-3.6155E-05
-1.0497E-04
-1.2717E-04
-7.1537E-05
3.2223E-05
1.1503E-04
1.5156E-04
1.2208E-04
5.2085E-05
-2.2966E-05
-5.6054E-05
-5.2364E-05
-1.4858E-05
3.6265E-05
8.9774E-05
1.3299E-04
1.5089E-04
1.2601E-04
5.5392E-05
-4.5640E-05
-1.3343E-04
-1.6221E-04
-1.1995E-04
-2.2851E-05
8.0162E-05
1.4279E-04
1.4277E-04
8.8817E-05
2.4070E-05
-1.4811E-05
-2.3386E-05
-1.2295E-05
1.9944E-06
1.0562E-05
2.9845E-05
6.1214E-05
9.8400E-05
1.1943E-04
8.2995E-05
-1.3601E-05
-1.2091E-04
-1.9849E-04
-1.8555E-04
-7.2477E-05
9.1854E-05
2.1326E-04
2.4289E-04
1.6293E-04
2.6341E-05
-1.0146E-04
-1.5029E-04
-1.1117E-04
-1.4649E-05
8.2669E-05
1.3486E-04
1.2295E-04
7.8639E-05
1.9512E-05
-4.0803E-05
-9.4580E-05
-1.1222E-04
-1.0631E-04
-6.8272E-05
-1.3056E-06
7.3982E-05
1.2445E-04
1.3336E-04
9.2739E-05
2.0813E-05
-4.4659E-05
-7.2152E-05
-5.4912E-05
-1.0783E-05
3.7285E-05
7.0819E-05
6.8705E-05
4.3962E-05
3.3151E-06
-3.2497E-05
-6.1956E-05
-7.1797E-05
-5.9552E-05
-3.0859E-05
1.4517E-05
5.9328E-05
8.6929E-05
8.6039E-05
5.5756E-05
5.0289E-06
-3.7754E-05
-4.6194E-05
-3.4092E-05
1.8628E-06
3.2827E-05
4.2028E-05
3.5146E-05
1.0137E-05
-7.8903E-07
-1.9214E-05
-2.3867E-05
-2.6728E-05
-2.8939E-05
-1.3634E-05
2.1831E-06
2.2797E-05
4.3683E-05
5.6087E-05
4.7023E-05
3.0026E-05
5.5582E-06
-1.8372E-05
-3.1316E-05
-3.3209E-05
-2.5648E-05
-1.1336E-05
7.0342E-06
2.8774E-05
3.7764E-05
3.8437E-05
1.4981E-05
-2.1669E-05
-4.6390E-05
-5.5885E-05
-2.3908E-05
2.2948E-05
8.0456E-05
8.5915E-05
7.4625E-05
1.6080E-05
-3.8758E-05
-6.8608E-05
-5.5359E-05
-1.9071E-05
1.0702E-05
3.0710E-05
2.1439E-05
5.0656E-06
2.1685E-06
8.3148E-06
1.5177E-05
1.8216E-05
-1.5985E-06
-3.3314E-05
-3.6884E-05
-1.3232E-05
2.9043E-05
6.9437E-05
7.8534E-05
4.5499E-05
-1.4928E-05
-6.8450E-05
-9.0363E-05
-6.4661E-05
-2.3328E-06
4.8391E-05
7.0235E-05
4.8044E-05
9.0465E-06
-3.0757E-05
-4.1482E-05
-2.5942E-05
3.7840E-07
2.4184E-05
3.0592E-05
1.3403E-05
7.5583E-06
7.1236E-06
1.0796E-05
8.6388E-06
-1.1638E-06
-1.8661E-05
-2.6418E-05
-2.6253E-05
-1.1556E-05
1.4896E-05
2.7897E-05
3.3143E-05
2.0378E-05
-1.2177E-06
-1.4035E-05
-1.6825E-05
-6.6192E-06
1.1203E-05
1.7611E-05
2.0578E-05
1.9832E-05
1.4125E-05
4.3312E-06
2.8104E-07
-8.8423E-06
-1.4981E-05
-1.6660E-05
-5.2038E-06
-1.4846E-07
6.2383E-06
1.5936E-05
1.7200E-05
9.8638E-06
2.7361E-06
4.2172E-06
3.4704E-06
2.3051E-07
4.7380E-06
-1.5116E-06
1.6158E-06
5.4942E-06
8.1052E-06
1.3226E-05
8.5225E-06
-1.1237E-06
-4.6867E-06
-1.3765E-05
-1.1505E-05
-4.9724E-06
2.9890E-06
1.2687E-05
1.6056E-05
1.3969E-05
1.4077E-05
5.3520E-06
-8.2241E-07
-1.0119E-05
-1.5084E-05
-7.5213E-06
2.7163E-06
8.8554E-06
1.6738E-05
1.2293E-05
5.4848E-06
-5.1364E-06
-2.0206E-05
-2.1086E-05
-1.0214E-05
1.2884E-06
1.0309E-05
2.1437E-05
2.2874E-05
1.2739E-05
2.5454E-06
-3.7895E-06
-1.4887E-06
-4.6823E-06
-4.4290E-06
-8.5737E-06
-5.9774E-06
3.5395E-06
3.2700E-06
1.0580E-05
6.8587E-06
-2.4700E-06
-1.5494E-05
-1.7345E-05
-1.1348E-05
-1.9013E-06
8.8642E-06
2.7049E-05
2.4483E-05
1.3450E-05
-3.2202E-06
-1.1617E-05
-6.0362E-06
-8.5745E-06
1.3161E-06
2.4793E-06
7.9022E-06
3.4435E-06
2.7201E-06
-5.2678E-06
-5.1150E-06
-2.0638E-06
-1.7592E-06
-1.4920E-06
-6.4097E-06
1.9405E-06
6.9448E-06
4.3157E-06
1.1017E-05
1.4679E-05
1.5955E-06
-1.9677E-06
-8.9835E-06
-5.6739E-06
-1.7035E-06
-1.3330E-06
3.2186E-06
-2.6641E-07
1.8622E-06
3.8687E-07
4.8408E-06
1.7770E-06
2.0894E-06
-5.3936E-07
-4.0570E-06
1.6044E-06
3.0540E-06
1.2275E-05
6.1590E-06
9.6059E-06
6.3406E-06
-4.7856E-07
-5.5069E-06
-7.4476E-06
-3.4943E-06
-1.8169E-06
-1.1821E-06
-2.3176E-06
-2.6439E-06
-8.8483E-07
-1.6079E-06
5.3237E-06
-6.0116E-06
-5.1235E-06
-5.1398E-06
-2.3995E-06
2.6541E-06
9.9648E-06
7.3579E-06
8.4833E-06
2.3610E-06
-1.9950E-06
-1.2987E-05
-1.1426E-05
-8.3919E-06
-5.9555E-06
-4.6359E-06
4.4630E-06
6.1752E-06
2.4966E-06
-4.3265E-06
-2.5078E-06
-6.0083E-06
-5.7730E-06
-4.5300E-07
1.1687E-06
-1.6433E-06
8.9193E-07
4.6960E-06
2.8560E-06
5.4262E-07
-6.4301E-06
-9.3674E-06
-1.1284E-05
-9.5448E-06
-7.3689E-06
-5.4605E-06
3.2183E-06
3.8493E-06
-3.7322E-07
4.9655E-06
-5.1140E-06
-4.0312E-06
-9.2671E-06
-5.3689E-06
-4.3436E-06
-1.3932E-06
9.9203E-07
5.2605E-06
-1.7681E-06
-4.0208E-06
-1.1449E-05
-1.4606E-05
-9.2523E-06
-4.8563E-06
-3.0496E-06
-1.3474E-06
-2.3397E-06
-6.3115E-06
-1.2807E-06
-3.2013E-06
-1.2912E-06
4.1985E-06
-3.7980E-06
-2.3162E-06
-1.5978E-06
3.5018E-06
-2.5317E-06
-3.2678E-06
1.5067E-06
-3.8268E-06
-7.3143E-06
-1.0413E-05
-3.7824E-06
-3.0602E-06
-5.8644E-06
-1.7956E-06
4.6463E-06
-1.0783E-07
4.6400E-06
-4.0643E-06
3.4849E-06
2.8782E-06
-3.4910E-06
-6.1113E-06
-3.4820E-06
-8.9066E-07
3.4117E-07
5.6256E-07
3.1948E-06
-2.0244E-07
-1.2358E-06
-4.3974E-06
-7.9539E-06
-1.3845E-06
9.3758E-07
-1.2176E-06
-2.9170E-07
6.3860E-06
-1.8875E-07
3.4761E-06
-5.5765E-07
1.0877E-05
1.2884E-06
-3.9504E-06
-6.1380E-06
-1.5225E-06
-2.0091E-06
4.1812E-06
8.9231E-06
9.1196E-06
8.8572E-07
-4.1252E-06
-7.4728E-06
-5.5933E-06
-5.4674E-06
5.3732E-06
4.7379E-06
7.2106E-06
3.5198E-06
-3.6517E-07
-4.3985E-06
-1.7528E-06
-6.4879E-06
3.8294E-08
-1.8568E-06
4.0416E-06
-2.4598E-06
9.5852E-08
-2.3833E-06
1.1398E-06
-1.2033E-06
1.4630E-06
2.9957E-06
-3.5343E-06
-2.0008E-06
1.8930E-06
5.0062E-06
4.1516E-06
3.9170E-06
-3.5543E-06
-7.2533E-06
-4.6874E-06
-4.2855E-06
-2.4376E-06
-4.7884E-06
1.6684E-07
6.5648E-07
1.5802E-06
-5.0640E-07
1.6892E-07
-7.5578E-06
-2.8881E-06
1.0837E-06
-8.0423E-07
-2.4282E-06
-2.6988E-07
1.5657E-07
1.9303E-06
-2.7592E-07
-4.2337E-06
-8.5546E-06
-7.7307E-06
-4.2012E-06
6.7174E-07
1.4971E-06
-4.4732E-06
-4.9898E-06
6.4327E-07
2.6715E-06
-2.8614E-06
-2.5888E-06
-8.8137E-07
-3.6642E-06
-2.8910E-06
3.5906E-06
-1.6284E-06
-1.8183E-06
-1.8536E-07
3.1148E-06
-6.8461E-07
-3.7170E-06
-6.7988E-06
-1.6872E-06
-7.6132E-06
-4.0688E-06
-7.6287E-06
-5.2677E-06
2.0566E-08
3.2821E-06
4.8612E-06
-2.3337E-06
-5.3258E-06
-4.6574E-06
-7.2918E-06
9.9849E-07
-3.1126E-06
1.0716E-06
1.1062E-06
-5.3561E-06
-2.8279E-06
-1.0494E-05
-5.2105E-06
-3.5081E-06
-2.0156E-06
-3.9486E-07
-3.5468E-06
-3.1085E-06
1.0758E-06
4.2262E-07
3.8396E-06
2.2072E-06
-1.5914E-06
-3.5644E-06
-4.8786E-06
-4.9300E-06
-2.1868E-06
4.3903E-06
4.8873E-07
3.7594E-06
2.7345E-07
-4.1292E-06
-5.1792E-06
-9.8237E-06
2.4592E-07
3.8279E-07
2.0893E-06
4.1098E-07
6.6576E-07
-5.2165E-06
-2.8116E-06
-4.9939E-07
-1.5651E-06
8.9160E-07
-3.8682E-06
1.4495E-06
-1.0245E-06
3.1056E-07
3.4773E-06
-1.6328E-06
4.2312E-06
-2.2349E-06
-4.7954E-06
-6.7747E-06
-6.5107E-06
-2.4968E-06
1.9857E-06
4.3691E-06
-1.8166E-06
1.1007E-06
-1.5788E-06
4.9691E-07
7.9284E-07
-2.8693E-06
-2.1426E-06
7.5213E-07
3.1865E-07
1.2156E-06
5.4865E-07
6.7594E-07
-5.5552E-07
2.9849E-06
9.3343E-08
6.7280E-07
2.9719E-06
1.3178E-07
2.4699E-06
-1.8863E-06
-3.3524E-07
4.9212E-06
2.1963E-06
3.9885E-06
7.1563E-08
1.6091E-06
6.4708E-06
-5.8712E-07
-1.1904E-06
-3.6263E-06
9.4953E-07
4.4952E-06
8.1898E-07
8.7249E-07
-2.7831E-06
-7.7718E-07
-1.4920E-06
1.9252E-07
-1.3559E-06
-1.1149E-06
1.7707E-06
2.5007E-07
-1.9137E-06
-6.6797E-07
-3.2153E-06
1.1265E-06
-4.9319E-06
6.2041E-06
-5.0732E-06
-5.8119E-07
-1.1186E-06
-1.3269E-06
-2.2250E-06
-4.8151E-06
-1.6930E-06
-3.0206E-06
-7.4238E-07
1.5040E-07
-3.9117E-06
-2.8043E-06
-1.1287E-06
-1.3993E-06
-4.5547E-06
-4.7307E-07
-7.3320E-07
-3.9563E-06
-2.0115E-06
-6.5253E-06
1.0391E-06
-2.7036E-06
1.3024E-06
4.3059E-06
2.5355E-06
-5.3370E-06
-1.5308E-06
-3.6344E-06
5.0605E-07
1.5212E-06
1.8033E-06
2.2263E-06
3.5421E-06
-1.0852E-06
1.3539E-06
-4.8374E-06
-4.4313E-06
9.0847E-07
-2.5556E-06
4.2765E-06
6.4720E-06
5.9850E-06
-3.1110E-06
4.5670E-06
-2.1653E-06
-1.5772E-07
-5.8300E-08
3.6237E-06
-1.2235E-06
-1.1697E-06
-4.4673E-06
3.5210E-06
-2.2303E-06
-2.4252E-06
3.7581E-07
-2.3367E-06
3.4752E-06
2.5377E-06
6.6453E-07
-2.7538E-06
-1.9036E-07
5.4129E-07
-2.0991E-06
-1.0356E-06
1.4585E-06
1.8502E-06
-6.7723E-07
7.5301E-08
-6.7386E-07
3.3201E-06
4.2255E-07
2.3843E-06
1.5239E-06
-3.1619E-06
-3.6487E-06
-5.9655E-06
6.5538E-07
2.5070E-06
-1.9129E-06
7.0084E-07
4.2811E-07
2.1816E-06
-2.1665E-06
-2.5878E-06
2.6670E-06
-2.8953E-06
-2.2654E-06
1.4421E-06
-4.0971E-07
-2.0937E-06
1.2291E-06
1.0751E-06
2.4989E-06
2.6754E-06
4.9601E-06
2.7637E-07
-3.5726E-06
-8.8103E-07
4.2646E-06
-1.0282E-06
3.6154E-07
2.7631E-06
3.9585E-06
-7.2672E-07
2.5079E-07
-2.2344E-06
-1.8488E-07
-2.1881E-06
-4.1782E-06
-1.6358E-06
3.0253E-06
3.2827E-06
2.6018E-06
3.2626E-07
-5.5526E-06
-3.6416E-06
-1.1375E-06
-2.9455E-06
-9.1636E-07
3.7869E-06
-3.8193E-06
2.8431E-06
1.0255E-06
9.2393E-07
1.4873E-06
1.1440E-06
-2.8857E-06
-7.7617E-07
2.0725E-06
7.0326E-07
-5.5240E-07
-4.7136E-07
3.1774E-06
-4.8115E-07
-1.1158E-07
-1.5524E-06
-4.4969E-06
-2.0397E-06
9.2451E-07
1.4456E-06
3.3805E-07
2.4149E-06
-1.5720E-06
3.9703E-06
1.1720E-06
4.2931E-06
-1.6286E-06
-1.9376E-06
2.8218E-06
-6.1065E-07
-5.3898E-06
-3.6160E-06
9.6773E-07
-1.2920E-06
2.8176E-06
2.3884E-06
1.6553E-06
-2.0278E-06
8.7348E-07
-1.7605E-06
-3.1124E-06
-1.6755E-06
-7.8911E-07
-2.8566E-06
-3.2543E-06
3.3983E-06
2.7286E-07
-3.5732E-06
2.5798E-07
2.5879E-06
-6.3767E-06
-4.0467E-06
-1.0213E-06
1.0901E-06
-4.4433E-06
3.2246E-07
-3.2290E-06
-4.6103E-06
6.5956E-06
1.8625E-06
-4.4471E-06
-2.9612E-06
-6.9875E-07
1.0843E-07
1.0012E-07
-2.6002E-06
-2.0554E-06
-3.6829E-06
-2.0847E-06
-9.5554E-07
2.6706E-06
8.0125E-07
2.7962E-06
-6.5341E-07
6.5864E-07
2.3000E-06
2.7643E-06
-1.6342E-06
-2.0075E-06
8.9748E-07
3.0646E-06
2.7002E-06
4.7772E-06
1.6123E-06
-3.2827E-06
-3.4667E-06
-7.3181E-07
-1.3675E-06
3.6949E-07
3.8734E-06
-1.8941E-07
1.2264E-06
2.5028E-06
-7.3729E-07
5.3780E-06
3.3613E-06
-4.2824E-06
-4.1216E-06
-4.4405E-06
-3.4392E-06
-5.0622E-07
-4.8874E-06
1.6484E-06
2.1915E-07
9.9871E-07
2.8371E-06
-1.8010E-07
2.9976E-06
1.1082E-06
-1.1620E-06
5.2276E-06
2.2085E-06
1.4396E-07
3.6562E-06
2.9358E-06
1.0226E-06
1.6161E-06
-5.6764E-06
7.0658E-07
1.7481E-06
2.5259E-06
2.4585E-06
-2.9603E-07
-1.0316E-06
2.9456E-06
1.7622E-06
-3.1935E-06
2.8299E-06
7.3445E-07
4.1557E-06
-1.8763E-07
-1.1070E-06
-2.4419E-06
1.3080E-06
5.1462E-06
1.6778E-06
2.3124E-06
2.5561E-07
3.5363E-06
-1.5088E-06
-4.3635E-06
3.5218E-07
1.2742E-08
-2.2950E-06
-1.9259E-06
3.6982E-08
-1.3043E-06
9.1107E-07
3.8213E-06
1.3941E-06
-6.6553E-08
-8.4517E-06
-4.9658E-06
-3.4691E-07
1.3118E-06
-4.7474E-07
1.4825E-07
-4.5547E-06
-4.3807E-07
-4.9576E-06
1.5211E-06
-1.2619E-06
1.8319E-06
-2.3531E-06
-6.2707E-07
4.5814E-07
-1.6410E-06
-9.9391E-07
-2.4073E-06
1.3369E-06
-1.1389E-06
-4.3765E-08
2.9712E-06
-3.1525E-06
1.5150E-06
7.0994E-07
-2.9296E-06
3.2008E-06
-1.5055E-06
6.6411E-06
-1.1927E-06
-3.9708E-06
3.4935E-07
2.5338E-06
1.1680E-06
2.2535E-06
-7.8158E-06
1.1612E-06
5.5018E-07
-3.6766E-07
-3.8055E-06
-1.9610E-07
-1.6789E-06
1.6974E-06
1.0189E-06
-2.5205E-06
-5.1329E-08
2.2580E-06
1.8431E-06
2.0833E-06
4.1426E-07
-4.5891E-07
-1.9154E-06
-1.0282E-06
2.4381E-06
-5.6141E-07
2.6629E-07
-3.1598E-06
-3.5697E-06
7.0020E-07
2.8733E-06
1.2336E-06
-1.5384E-06
-6.1236E-07
8.4501E-07
-4.6497E-06
5.1967E-06
-9.9335E-07
1.5665E-07
-3.2638E-07
1.9235E-06
5.0384E-06
-2.5012E-06
-3.6843E-06
-1.0226E-06
1.2582E-06
3.1628E-06
-6.4063E-06
3.8436E-06
-1.3658E-06
-8.0504E-07
-4.2000E-07
-5.0512E-07
-7.8571E-08
2.4555E-08
-1.0638E-07
-2.5627E-07
-1.2151E-06
2.6488E-06
1.2475E-06
-4.4509E-07
5.5752E-07
1.6461E-06
1.9424E-06
4.4055E-07
-3.0964E-08
6.8452E-06
-1.3941E-06
9.1226E-07
6.0523E-07
2.2553E-08
-1.6569E-06
-1.8553E-06
2.1120E-06
5.6075E-07
1.9684E-06
3.3711E-06
