# Supplementary material for: MR Spectroscopy in Prostate Cancer: New Algorithms to Optimize Metabolite Quantification
Source: PLoS One. 2016 Nov 10;11(11):e0165730. doi: 10.1371/journal.pone.0165730 (PMC5104319; doi:10.1371/journal.pone.0165730)
Supplement: S4 File — This is the working directory that should be copied on the user’s home folder to install and run the program (by following the instructions in “How_to_compile.txt”). It contains a copy of all the previously cited files (“How_to_compile.txt”, “ProstateBuster.cpp” and “readme.txt”) and some raw data examples to test “ProstateBuster” program. (ZIP) [file pone.0165730.s004.zip › S4_File/ImFID/Imphantom5_Cit60_1024.txt]

-1.3493E-06
-2.4055E-04
-4.7426E-04
-4.8621E-04
-2.6499E-04
2.9221E-05
1.9958E-04
1.2993E-04
-1.3305E-04
-3.8282E-04
-4.2826E-04
-2.4768E-04
2.4275E-05
1.7155E-04
7.9803E-05
-1.8060E-04
-4.0858E-04
-4.0293E-04
-1.4511E-04
1.8959E-04
3.5484E-04
2.0739E-04
-1.7567E-04
-5.3503E-04
-6.2268E-04
-3.7025E-04
5.4521E-05
3.6050E-04
3.4439E-04
4.6056E-05
-3.3453E-04
-5.2232E-04
-4.1738E-04
-1.0659E-04
1.8708E-04
2.6899E-04
1.0518E-04
-1.4863E-04
-2.9773E-04
-2.5700E-04
-7.6023E-05
7.7991E-05
1.0309E-04
-1.4552E-05
-1.9088E-04
-2.7819E-04
-2.2796E-04
-8.4372E-05
5.0722E-05
9.1814E-05
4.2608E-05
-4.6005E-05
-1.1617E-04
-1.3669E-04
-1.1565E-04
-8.8442E-05
-5.7977E-05
-3.4178E-05
1.9483E-05
6.8751E-05
6.6201E-05
-1.1603E-05
-1.3375E-04
-2.3839E-04
-2.3484E-04
-1.2415E-04
3.9380E-05
1.4313E-04
1.2384E-04
3.3093E-06
-1.3185E-04
-1.8033E-04
-1.0874E-04
2.3481E-05
1.0915E-04
8.4558E-05
-3.2561E-05
-1.4219E-04
-1.5370E-04
-4.5593E-05
9.4150E-05
1.6286E-04
8.7998E-05
-8.8263E-05
-2.3896E-04
-2.6628E-04
-1.1974E-04
8.9417E-05
2.3267E-04
2.3315E-04
9.0479E-05
-9.3285E-05
-2.0028E-04
-1.8434E-04
-6.7512E-05
6.0618E-05
1.2285E-04
9.9524E-05
3.0813E-05
-2.7039E-05
-4.5352E-05
-4.5122E-05
-4.3834E-05
-4.6166E-05
-5.4943E-05
-3.7222E-05
9.5587E-06
6.2067E-05
8.7460E-05
6.7490E-05
1.2982E-05
-3.7583E-05
-5.3156E-05
-2.5585E-05
1.5607E-05
3.6050E-05
2.5897E-05
-8.2761E-06
-2.1256E-05
-2.5034E-06
3.5490E-05
5.5276E-05
2.3972E-05
-3.6274E-05
-7.9143E-05
-8.5715E-05
-1.3807E-05
8.0821E-05
1.3370E-04
1.1918E-04
3.6475E-05
-6.1800E-05
-1.0435E-04
-7.3146E-05
3.2100E-06
7.1835E-05
8.9659E-05
5.0808E-05
-7.1371E-06
-4.2108E-05
-3.2464E-05
-7.8991E-06
1.9676E-05
3.0415E-05
1.3308E-05
-4.3756E-06
-6.1039E-06
1.6390E-05
3.7326E-05
4.4204E-05
3.3979E-05
2.0322E-05
6.1185E-07
-6.1932E-07
-4.2664E-06
-5.6070E-06
-2.0667E-05
-1.6592E-05
3.0000E-07
3.1601E-05
6.2866E-05
6.5078E-05
2.7820E-05
-3.9240E-05
-7.9622E-05
-6.9498E-05
-2.7764E-06
7.8141E-05
1.2334E-04
9.6062E-05
1.3624E-05
-6.5831E-05
-9.5599E-05
-5.5733E-05
2.9356E-05
8.4021E-05
8.2930E-05
2.6097E-05
-4.4752E-05
-6.9264E-05
-3.2085E-05
4.1032E-05
8.3326E-05
7.7284E-05
1.3290E-05
-5.3308E-05
-8.0904E-05
-3.5929E-05
4.5293E-05
1.0767E-04
1.0528E-04
3.4814E-05
-4.8307E-05
-9.9882E-05
-8.0655E-05
-4.0662E-06
6.5546E-05
9.7172E-05
6.9071E-05
9.2459E-06
-4.8625E-05
-5.2992E-05
-2.3642E-05
2.2390E-05
4.1000E-05
4.3295E-05
1.9049E-05
-5.6365E-06
-1.1400E-05
3.2626E-06
1.7918E-05
1.9521E-05
8.2109E-06
-4.6016E-06
-1.1760E-05
-1.1002E-05
8.3966E-06
1.9382E-05
2.2185E-05
1.9712E-05
1.6579E-05
7.3999E-06
5.9510E-06
2.2656E-06
2.6227E-06
-5.1636E-06
3.8030E-06
9.5870E-06
1.9602E-05
1.9703E-05
1.5201E-05
5.0773E-08
-1.5546E-05
-2.9323E-05
-1.0029E-05
1.3317E-05
2.9363E-05
2.5900E-05
1.2687E-05
-2.0031E-06
-7.7815E-06
-1.2840E-06
7.6002E-06
2.3292E-05
1.6771E-05
8.0063E-06
-6.2144E-06
-8.7923E-06
1.9917E-06
1.0540E-05
1.6558E-05
1.2909E-05
3.3747E-06
-6.9192E-06
-6.5512E-06
-5.6882E-06
5.9228E-06
9.5467E-06
1.7795E-05
1.4011E-05
1.1328E-05
9.4225E-06
4.4846E-06
1.9085E-06
-9.8051E-06
-5.7187E-06
2.1792E-06
1.1367E-05
2.1741E-05
2.4675E-05
1.1503E-05
-7.8015E-06
-1.5575E-05
-1.6495E-05
-6.1818E-06
5.9104E-06
2.5473E-05
1.9333E-05
3.3385E-06
-1.0298E-06
-1.0769E-05
5.3834E-06
1.1281E-05
1.6035E-05
7.7900E-06
-2.6759E-06
-1.5595E-05
-1.3133E-05
5.4931E-07
1.6847E-05
2.6900E-05
1.5719E-05
-1.9847E-06
-1.7112E-05
-1.6284E-05
-6.1960E-06
1.7351E-05
2.7836E-05
2.6860E-05
7.5941E-06
-3.6530E-06
-1.4605E-05
-5.8959E-06
6.5033E-06
9.9570E-06
1.8210E-05
4.4490E-06
3.7161E-06
-9.8384E-07
2.8024E-06
1.1757E-05
1.2666E-05
1.0887E-05
4.0124E-06
5.4734E-06
1.9778E-06
8.1068E-06
1.3190E-05
1.4214E-05
8.8737E-06
4.0106E-06
-5.9709E-07
7.4404E-06
1.1593E-05
9.3867E-06
7.2954E-06
9.3337E-07
-4.4005E-06
2.4660E-06
1.3481E-05
1.4293E-05
1.3006E-05
7.5695E-06
-8.1813E-07
6.2637E-07
-1.2144E-06
1.5893E-05
2.0689E-05
1.0344E-05
1.0664E-05
-2.5174E-06
-3.9738E-06
3.0486E-06
7.2799E-06
1.3523E-05
1.5982E-05
1.0097E-05
-5.9640E-07
-2.0243E-06
1.6650E-06
1.1557E-05
1.7095E-05
9.6860E-06
6.5602E-06
1.3259E-06
-1.5311E-06
3.0864E-06
9.2896E-06
9.4040E-06
1.7679E-05
9.9075E-06
2.7187E-07
-5.0236E-06
-3.5232E-06
2.1821E-06
3.6073E-06
7.2764E-06
9.3676E-06
1.5544E-05
7.8656E-06
4.7288E-06
2.6074E-06
2.9555E-06
5.6798E-06
5.4478E-06
7.1108E-06
5.2156E-06
1.4095E-05
4.8998E-06
4.8037E-06
3.8056E-07
3.2991E-06
-9.3363E-07
3.1468E-06
8.7797E-06
1.8320E-06
2.5364E-06
-1.1308E-06
2.2058E-06
8.2077E-06
1.0457E-05
7.4016E-06
3.4792E-06
-2.2237E-06
1.8484E-06
1.9618E-06
5.4190E-06
1.0662E-05
1.2683E-05
5.9210E-06
2.9452E-06
-3.7793E-06
-5.4762E-06
-5.9659E-07
1.0208E-05
9.9981E-06
6.7799E-06
6.5066E-06
1.8640E-06
2.2757E-07
-1.6037E-06
-3.1313E-07
4.5300E-06
7.2656E-06
3.5724E-06
1.0928E-05
5.2294E-06
1.7677E-07
3.1421E-06
3.0639E-07
-7.9672E-07
-4.7532E-07
1.3943E-06
2.9822E-06
5.6780E-06
1.5776E-06
8.1748E-07
3.6051E-06
5.7583E-06
7.0908E-06
2.6553E-07
5.7706E-06
3.6407E-06
2.9601E-06
9.1569E-07
-4.7374E-06
-1.6744E-06
7.6878E-06
1.0941E-05
1.0352E-05
-4.8183E-06
1.4136E-06
-4.9109E-06
-4.1585E-07
2.1915E-06
8.4645E-06
9.2387E-06
2.7139E-06
-2.5893E-06
-1.2142E-06
1.5589E-07
8.2108E-06
4.1561E-06
6.6657E-06
2.4510E-06
-2.3547E-06
-6.8215E-07
3.1702E-06
2.4639E-06
1.6513E-05
8.8179E-06
-1.3368E-06
-4.4955E-06
-4.6020E-06
-2.0118E-06
1.5942E-06
6.0031E-06
3.6835E-06
5.2057E-06
2.5406E-06
-5.1325E-06
-5.1561E-06
4.4950E-06
5.8460E-06
3.7821E-06
6.6714E-06
5.8967E-06
2.4218E-06
4.9074E-06
3.9552E-06
4.2762E-06
5.2356E-06
-1.1154E-06
1.9204E-06
4.2254E-06
2.2178E-06
2.0029E-06
1.1799E-05
-1.6197E-06
1.0585E-06
-3.9195E-07
4.7133E-06
-2.6937E-06
-2.1181E-06
2.2615E-07
1.3837E-06
-2.6891E-06
2.4673E-06
-5.0026E-07
-4.9155E-06
-7.7812E-07
3.7465E-07
4.1878E-07
-2.1636E-06
2.5824E-06
4.0558E-06
7.0398E-06
5.3714E-07
-5.6392E-07
-2.6473E-06
3.4128E-06
8.1203E-07
3.9436E-06
1.7153E-06
4.5023E-06
9.2299E-07
2.4893E-06
-2.8969E-06
2.9658E-07
-2.5976E-06
-3.1915E-06
-6.2696E-07
-1.3669E-06
-1.8865E-06
4.9443E-06
-1.2920E-06
9.2054E-07
-1.7126E-06
4.3586E-06
-1.4467E-06
-8.9493E-07
2.7203E-06
3.3545E-06
-5.5091E-08
-1.0251E-06
1.6606E-06
2.7927E-06
-5.2981E-07
-1.6458E-08
2.4364E-06
-8.8574E-07
-1.5930E-06
-1.8599E-06
-7.3490E-08
1.2726E-06
-1.9161E-06
4.6797E-06
3.9597E-06
4.4410E-06
1.9429E-08
-2.1522E-06
3.4851E-06
1.8713E-06
8.1705E-06
1.0434E-06
-2.3179E-06
-4.9568E-06
2.2771E-07
-2.0966E-06
1.7620E-06
1.0546E-05
4.5977E-06
5.5376E-07
-7.7917E-07
-3.2316E-06
-2.2784E-06
1.1614E-06
4.4075E-06
6.7900E-06
2.8577E-06
-3.4639E-06
2.5895E-06
2.4457E-06
5.0110E-07
6.4099E-06
4.0808E-06
1.3820E-06
5.6701E-06
4.2830E-06
-3.0092E-06
-4.5968E-06
-3.5113E-07
4.2913E-06
2.2913E-06
-1.7504E-06
5.7064E-07
1.0486E-06
3.5240E-07
2.7871E-06
-2.3333E-06
3.0974E-06
-3.7196E-07
-1.8516E-06
-4.2414E-06
-2.9400E-06
6.8412E-07
1.1257E-06
-5.3260E-07
-4.9456E-07
5.1066E-06
3.7714E-06
5.4203E-07
-3.5044E-06
-1.7624E-06
3.6433E-07
-6.9180E-07
2.3349E-06
3.0033E-06
6.1137E-07
2.3303E-07
-4.0627E-06
-4.4599E-06
-1.3893E-06
2.4425E-06
9.9488E-07
-1.2514E-06
3.5705E-06
3.1064E-06
1.3686E-06
2.2150E-06
-1.3246E-07
1.1173E-06
2.4097E-06
5.3384E-06
-3.7362E-06
-3.3722E-06
1.9974E-07
-5.3426E-07
4.5377E-06
1.7312E-08
3.1336E-06
3.1177E-06
-3.6245E-06
-1.6953E-06
-4.4337E-07
3.4458E-06
-1.4264E-06
-4.5481E-06
-1.1776E-06
1.4506E-06
7.3550E-07
2.5861E-06
-5.9964E-08
1.3217E-06
-2.4646E-06
-1.7072E-06
1.9557E-06
-5.7107E-08
6.5962E-07
-3.1380E-06
-2.0387E-06
-4.0633E-06
3.4191E-06
-1.1494E-06
-1.2255E-06
4.3985E-06
4.5878E-07
-1.8897E-06
5.6074E-08
1.1632E-06
-3.6696E-07
-3.4845E-06
7.0709E-06
1.3436E-06
-2.8147E-06
-4.2765E-06
-3.1526E-06
1.3050E-06
3.4328E-06
-8.6295E-07
-6.0299E-07
-1.0759E-06
3.5158E-06
-2.1583E-06
5.4235E-06
-1.0702E-06
-3.6617E-06
2.0166E-06
-4.8586E-06
-1.9287E-07
-1.2839E-06
-4.8343E-07
-2.2760E-06
-3.8405E-06
5.4281E-07
2.4727E-07
2.4229E-06
-8.5659E-07
-3.0141E-06
1.6977E-06
-4.7363E-07
-3.3213E-06
1.4829E-06
-2.4381E-06
-5.9645E-08
4.9936E-07
-2.6230E-06
3.4842E-07
2.0375E-06
-2.4842E-06
2.0146E-06
3.5974E-07
-4.0930E-06
-5.4837E-07
-1.7493E-06
-4.0898E-06
-2.6242E-06
-8.0329E-08
-1.3347E-06
-3.2956E-07
-2.9150E-07
1.5992E-06
5.0911E-07
-2.1212E-06
-1.0198E-06
-3.7268E-06
-1.0746E-06
-8.1287E-07
-2.4114E-06
1.0691E-07
-2.6470E-07
2.4938E-06
4.2146E-06
-2.7807E-06
-8.0825E-07
2.0618E-06
4.4876E-06
-6.9939E-07
3.6349E-06
9.8109E-07
1.8826E-06
-7.6374E-07
-3.9008E-06
4.5052E-06
3.4746E-08
-7.3068E-07
-3.3600E-06
2.7080E-06
3.7899E-06
-5.4966E-06
-1.7457E-08
3.2456E-06
-1.9095E-06
2.9200E-06
1.2862E-06
-1.6098E-06
-1.8134E-06
1.0173E-06
-1.5992E-06
-2.0510E-06
3.5506E-06
-2.3650E-06
-6.8026E-06
2.2955E-06
7.2280E-07
7.3305E-08
-6.1408E-06
-7.4632E-07
-2.0078E-06
-1.0941E-06
-5.2280E-06
-5.3421E-06
-4.2897E-06
-1.7933E-06
-2.9647E-06
-2.2911E-06
2.9899E-06
8.3192E-07
4.6260E-06
-5.3619E-07
-1.1502E-06
2.7206E-06
1.0863E-06
-7.5419E-07
2.3479E-06
6.2856E-07
-3.2814E-06
-1.4742E-06
7.8751E-07
-3.1152E-06
5.9389E-07
-4.4540E-07
8.5543E-07
2.8543E-06
-2.1665E-06
3.7229E-06
-2.1008E-07
-3.7703E-07
-1.9880E-06
-4.1164E-06
4.8273E-07
-1.7077E-06
-3.3370E-06
-3.1470E-06
-9.1739E-07
1.7704E-06
-2.3051E-06
1.0326E-06
-2.8593E-06
-3.8564E-07
1.8625E-06
4.0501E-06
3.7593E-06
1.6341E-06
-2.5862E-07
6.6443E-07
-1.2240E-06
-1.1893E-06
-7.1908E-06
3.4284E-06
-4.4092E-07
-4.4272E-06
-2.7754E-07
2.6123E-06
6.6162E-07
-5.6816E-06
2.1376E-06
7.3581E-07
-6.1178E-06
4.9093E-06
-2.2552E-06
9.3129E-07
2.1495E-06
-2.5598E-06
4.9389E-07
1.9185E-07
-4.0899E-06
2.2333E-06
2.5859E-06
1.1463E-06
-1.1796E-06
-3.4117E-06
-1.8040E-06
4.9085E-06
-3.4687E-06
-1.3401E-06
-7.0921E-07
6.8354E-07
9.2225E-07
1.0289E-06
2.5600E-06
4.8409E-07
-2.6938E-07
1.7111E-06
-5.6093E-07
-1.5988E-07
-2.9022E-06
-2.5531E-06
-3.4263E-06
-1.4744E-06
3.7460E-06
3.5966E-07
8.3136E-07
-3.4034E-06
6.9855E-07
1.1510E-06
-5.1211E-07
3.8999E-07
1.2050E-06
1.9987E-06
5.3768E-07
-2.9609E-06
2.2749E-07
2.0880E-06
-1.7329E-06
7.0957E-07
-2.4613E-06
7.0660E-07
-3.4148E-06
1.0593E-06
3.8429E-06
-4.9602E-06
3.5189E-06
3.1055E-06
5.7063E-06
3.0940E-06
-1.6542E-07
3.0808E-06
2.8212E-06
-3.8714E-06
-8.8015E-07
1.1782E-06
-1.2494E-06
1.7561E-06
1.4341E-06
-3.1884E-06
4.4572E-07
-1.8584E-06
1.8486E-06
5.4231E-07
-7.3083E-06
1.2422E-06
2.4699E-06
-9.7339E-07
-5.1320E-06
-9.3772E-07
-2.0355E-06
-7.5351E-07
1.4303E-06
-3.4480E-06
-2.0180E-06
-1.5526E-06
-8.6241E-07
1.0026E-06
-3.6372E-06
-5.6019E-07
3.4393E-06
-1.2561E-08
-5.8231E-06
-2.1413E-06
-1.4287E-07
3.1956E-06
2.0851E-06
-1.1685E-06
1.3903E-06
2.9236E-06
2.1069E-06
-1.6910E-06
-1.4369E-06
2.4926E-06
3.7205E-06
3.3868E-06
2.8081E-07
1.7798E-06
1.2403E-06
-2.9030E-06
-1.9750E-06
-7.7169E-07
2.8997E-07
1.7660E-06
2.8388E-06
4.3326E-06
-8.2565E-07
1.6571E-06
1.7177E-06
2.4853E-06
2.3646E-06
-2.8963E-06
-4.3574E-07
3.4384E-06
-2.4141E-06
4.0279E-06
2.1945E-06
-1.7166E-06
-1.4075E-06
-4.5816E-07
-2.7770E-06
-5.7087E-07
-4.5249E-06
3.9117E-06
-1.2252E-06
1.4587E-06
3.8831E-06
1.3115E-06
9.5747E-07
5.8595E-06
1.4417E-06
7.2265E-07
3.9475E-06
1.3832E-06
-1.3887E-06
-2.0892E-06
9.4529E-07
5.9946E-06
-3.3616E-07
-4.9180E-06
3.6205E-06
-1.0786E-06
-2.5914E-06
-5.2834E-06
-3.0014E-06
-3.2852E-06
-1.8088E-06
1.7941E-07
1.7449E-06
7.3206E-07
1.0398E-06
1.9088E-06
2.5516E-06
3.3590E-06
4.1438E-06
6.9698E-07
-2.3557E-06
2.4019E-06
-4.7897E-06
1.9426E-06
-2.9883E-06
-1.3566E-06
-4.7156E-06
-3.1282E-06
9.4785E-07
-1.7170E-06
-5.8925E-06
-4.1609E-06
5.3006E-06
1.1448E-06
4.0433E-06
3.5462E-06
-2.0350E-06
8.1808E-07
-4.1353E-06
-9.3084E-07
1.3415E-06
-1.5131E-06
3.6914E-06
4.0332E-06
-1.0769E-06
-4.7994E-06
-6.2775E-07
-1.3873E-06
-3.0588E-06
-5.6010E-06
2.2758E-06
1.7445E-06
-6.7118E-07
-4.1839E-07
3.6312E-06
3.0456E-06
-1.2058E-06
-1.8905E-06
-2.8782E-06
-3.0338E-06
-3.4283E-06
-2.6581E-06
