# Supplementary material for: MR Spectroscopy in Prostate Cancer: New Algorithms to Optimize Metabolite Quantification
Source: PLoS One. 2016 Nov 10;11(11):e0165730. doi: 10.1371/journal.pone.0165730 (PMC5104319; doi:10.1371/journal.pone.0165730)
Supplement: S4 File — This is the working directory that should be copied on the user’s home folder to install and run the program (by following the instructions in “How_to_compile.txt”). It contains a copy of all the previously cited files (“How_to_compile.txt”, “ProstateBuster.cpp” and “readme.txt”) and some raw data examples to test “ProstateBuster” program. (ZIP) [file pone.0165730.s004.zip › S4_File/ImFID/in vivo/Im_SV_TE140_1024.txt]

3.38220E-05
5.49510E-05
-4.70410E-05
-1.70920E-04
-1.41340E-04
3.90450E-05
1.44370E-04
9.29940E-05
2.02180E-05
4.23140E-05
7.87130E-05
3.84230E-05
-2.89570E-05
-1.26700E-05
2.02340E-05
1.24350E-05
-3.31000E-05
-4.50900E-05
-3.75220E-06
1.73000E-05
2.79160E-05
3.04940E-05
3.75060E-05
1.70590E-05
-1.75670E-05
-5.48820E-05
-6.63830E-05
-3.90800E-05
2.63270E-05
9.06460E-05
9.63450E-05
4.52670E-05
7.32850E-06
-8.66200E-06
-2.32720E-05
-3.01290E-05
-1.28400E-05
2.25740E-05
4.60460E-05
1.60000E-05
-7.52510E-07
1.79270E-05
2.12350E-05
1.10900E-05
-7.68270E-06
-1.79430E-06
1.03620E-05
4.64730E-06
-7.34700E-06
-8.41030E-06
2.84370E-06
1.48770E-05
1.71600E-05
2.20810E-05
2.65210E-05
2.15060E-05
3.93410E-06
-9.21320E-06
-5.05470E-06
4.46100E-06
1.61160E-06
1.03590E-05
9.87800E-06
-3.11010E-08
1.16960E-05
1.39160E-05
3.96220E-06
-1.68080E-06
2.59250E-06
6.00500E-06
-1.11490E-05
-1.49870E-05
-1.74620E-05
-2.27060E-06
1.93780E-05
2.70350E-05
2.55870E-05
2.49060E-05
-2.10770E-06
-3.76170E-05
-5.04920E-05
-3.05320E-05
4.00390E-06
2.74800E-05
4.30150E-05
4.25320E-05
2.31610E-05
-2.78200E-06
-2.62000E-05
-2.51910E-05
3.71990E-07
4.10820E-06
5.82130E-06
-5.27040E-06
-1.12630E-05
-1.22270E-05
-2.23350E-06
1.84140E-05
3.10370E-05
3.48610E-05
1.43810E-05
-1.28000E-05
-4.03000E-05
-4.45920E-05
-2.19260E-05
1.62810E-05
4.65580E-05
4.44080E-05
2.05920E-05
-8.01470E-06
-3.21850E-05
-3.96370E-05
-2.47310E-05
8.12660E-06
2.79520E-05
2.34430E-05
1.32840E-05
-3.58260E-06
-8.89020E-06
-9.14170E-06
-4.92670E-06
4.50540E-06
1.53570E-05
1.65620E-06
-1.03300E-05
-1.62770E-05
-1.25590E-05
2.20860E-06
1.16070E-05
1.81710E-05
1.99730E-05
5.53480E-06
-1.13070E-05
-1.60290E-05
-1.45750E-05
-5.96380E-06
1.46540E-06
2.96490E-06
5.34650E-06
8.06620E-06
3.85400E-06
-1.34250E-06
-6.43320E-07
-5.44220E-06
-8.85040E-06
-5.46280E-06
-5.29530E-06
2.21860E-07
2.60550E-06
7.18710E-06
1.15900E-05
3.62730E-06
-1.76170E-07
-4.43550E-06
-6.77420E-06
-3.11880E-06
-9.71270E-08
-1.61010E-06
3.44790E-07
3.71460E-06
2.43450E-06
2.54720E-06
7.07800E-06
1.18400E-05
7.08550E-06
-1.26300E-06
-1.33700E-05
-7.33490E-06
-7.72140E-06
-1.24590E-05
2.44590E-06
1.39580E-05
8.95530E-06
3.80700E-06
-3.83120E-06
-3.73800E-06
-9.43270E-06
-8.88660E-06
-5.34790E-06
-2.88590E-06
2.55570E-07
2.81640E-06
2.24600E-06
8.14420E-06
1.16370E-05
5.45230E-06
2.23800E-07
-7.48250E-06
-1.02500E-05
-4.65850E-06
8.53070E-07
8.32830E-06
8.17740E-06
4.70090E-06
1.29310E-06
-5.63900E-06
-7.88700E-06
-1.20220E-06
-1.53450E-06
4.09800E-06
-4.54460E-06
-2.44300E-06
5.48270E-07
1.19780E-06
9.41020E-07
5.38030E-06
4.53470E-06
5.86100E-07
-2.48910E-06
-7.13040E-06
-1.02000E-05
-5.72210E-06
-4.50350E-07
6.56410E-06
7.37900E-06
5.17870E-06
1.01850E-05
-1.35700E-06
-8.08270E-06
-4.32480E-06
-1.81570E-06
3.44370E-07
-1.03790E-06
7.98870E-07
6.36190E-08
2.86190E-06
3.94010E-06
-1.53760E-06
2.49690E-07
-4.39990E-06
-9.77540E-07
-5.03300E-06
-4.48790E-06
-9.25630E-07
1.04020E-06
5.61820E-06
5.32320E-06
2.81540E-06
3.39340E-07
2.18910E-08
1.51330E-06
3.67100E-07
-2.77700E-06
-5.40270E-06
-7.40300E-06
-1.48860E-06
1.66200E-06
5.66400E-06
1.02780E-05
5.01740E-06
5.06510E-06
-5.91660E-06
-7.67170E-06
-2.38430E-06
-4.27480E-06
-3.02810E-06
1.00280E-05
6.64840E-06
9.88890E-07
-1.44820E-06
-3.59310E-06
-5.62600E-06
-7.86690E-07
3.96750E-07
1.42480E-06
-2.81600E-06
-6.93840E-06
-3.62870E-06
1.41060E-06
1.41910E-06
1.32460E-06
4.68910E-06
4.18400E-06
1.61350E-06
-6.85620E-06
-4.41340E-06
-1.93690E-06
9.38250E-07
4.85890E-06
9.10270E-06
-1.12400E-07
3.80480E-06
-1.25970E-06
-6.17600E-06
-1.92300E-06
-2.99540E-06
-6.65420E-06
-3.79810E-08
2.55290E-07
2.60060E-06
1.32350E-07
-1.52150E-06
6.71300E-07
5.21800E-06
2.83400E-06
-6.01170E-06
-1.18590E-06
-2.19810E-06
3.63590E-07
-7.59860E-07
1.87190E-06
1.50840E-06
-4.78210E-06
1.24850E-06
3.21320E-06
-3.31640E-07
-9.95290E-07
-3.26230E-06
1.61810E-06
-4.08990E-06
-1.99880E-06
1.32970E-06
1.50750E-06
-2.44720E-06
7.85270E-07
2.13490E-06
-1.84860E-06
-1.69080E-07
-3.42160E-06
-1.52990E-06
2.17520E-06
2.03130E-06
1.39940E-07
3.58640E-06
-3.76840E-06
1.62020E-06
6.53570E-06
7.03470E-07
-2.73980E-06
-5.63260E-06
2.51120E-06
-2.94450E-08
1.07970E-06
1.40750E-06
4.07870E-06
-3.15820E-06
1.21390E-06
-2.94440E-06
-2.78200E-06
5.61920E-07
-2.30740E-06
-2.12490E-06
-9.12630E-07
2.69240E-06
4.69670E-06
6.92290E-06
2.21520E-06
3.35860E-06
-2.05750E-06
6.92050E-07
-2.46320E-06
-7.21730E-06
-2.12400E-06
1.50050E-06
-1.72680E-07
3.92830E-06
4.94990E-06
8.34600E-07
6.81260E-06
7.77140E-07
-3.58390E-07
-1.28170E-06
-5.31950E-06
-2.21880E-06
-5.63330E-06
-5.83280E-06
-2.51290E-06
5.46320E-07
-2.14680E-06
1.84760E-06
-1.89860E-06
2.11180E-06
-8.77690E-07
-1.95740E-06
3.50760E-06
5.57230E-06
6.55790E-07
-1.64220E-06
-3.24130E-06
1.27750E-06
1.84090E-06
-4.11730E-06
3.96340E-06
-1.81390E-07
1.97700E-06
3.64400E-06
1.83070E-06
3.03690E-06
-3.59360E-07
-2.78360E-06
-5.33900E-06
-2.01910E-06
1.58910E-06
-3.71380E-06
-7.53440E-07
-6.64910E-06
3.64940E-06
-1.99300E-06
7.95840E-07
2.99390E-06
5.40990E-07
-1.25310E-06
-3.31470E-07
2.05270E-06
-4.26500E-06
2.78990E-06
-4.28520E-06
-2.33970E-06
1.08790E-06
-4.20500E-06
2.24710E-06
3.62970E-06
4.02430E-06
-2.33530E-06
-2.87350E-06
-2.98930E-06
-6.55220E-08
-4.46290E-06
-4.33630E-06
-8.57870E-07
-6.90400E-06
1.39210E-07
-2.02610E-06
7.99700E-07
4.95670E-06
-3.82320E-06
-1.77310E-06
2.44810E-06
-2.19940E-06
-1.12170E-06
1.59170E-06
-9.91000E-08
3.40950E-07
-1.28270E-06
-3.54520E-06
-1.36490E-06
-7.19900E-07
-1.64950E-06
-1.99840E-06
-2.33180E-06
1.47200E-06
6.26710E-07
-9.67470E-07
-3.43230E-06
2.73610E-06
3.10620E-06
2.28670E-06
-6.13050E-08
-2.25950E-06
-3.55610E-07
-3.06710E-06
3.23490E-06
1.19710E-07
6.11270E-07
3.91880E-07
2.11090E-06
-1.46130E-06
-3.92320E-06
1.25600E-06
-3.38950E-07
-1.07330E-06
1.73920E-06
2.23590E-06
2.47670E-06
2.81680E-06
1.09860E-06
2.91070E-07
1.55470E-06
-2.28010E-06
-6.10550E-06
-2.49310E-06
-2.65210E-06
1.58270E-06
-1.80390E-06
-2.35540E-06
6.03920E-06
-4.78620E-06
-3.83250E-06
-4.32400E-06
-2.58010E-06
-2.21650E-07
7.12060E-07
1.22100E-06
-2.44520E-08
2.80740E-06
6.40880E-06
5.84690E-06
1.89180E-06
-1.06600E-06
-3.31360E-06
-1.64090E-06
-9.44230E-07
3.24860E-06
4.26490E-06
-1.82960E-07
2.33640E-06
2.45540E-06
1.80250E-06
-1.34110E-06
9.34970E-07
-2.22040E-07
-2.04110E-06
3.70160E-07
-5.02030E-06
6.88030E-06
2.11430E-06
-4.54300E-06
-1.65610E-06
-1.54050E-06
-2.24960E-06
-6.85190E-09
-2.67400E-06
-3.68980E-06
-6.93470E-06
-7.95290E-07
-7.17170E-07
9.11490E-07
-1.08390E-06
-7.72610E-06
-1.87020E-06
3.34620E-06
-2.34550E-06
-2.46310E-06
1.19300E-06
4.86220E-10
1.40660E-06
-2.32500E-07
-1.03940E-06
-8.18180E-08
-8.82030E-07
-5.53430E-06
1.50150E-06
4.87520E-06
-3.24670E-06
-1.09010E-06
2.11990E-06
6.68190E-07
4.53460E-08
7.26840E-08
-4.92110E-07
5.68050E-07
-3.66430E-06
-2.26360E-06
-1.29890E-06
-3.62310E-06
-8.86100E-07
-6.11080E-07
-6.66880E-07
-3.44070E-06
9.29390E-07
5.25920E-06
-2.89880E-07
5.14960E-06
-5.23320E-07
2.21800E-06
2.37410E-06
4.06610E-06
9.29110E-07
-3.73060E-06
-1.55550E-06
3.20460E-06
-1.39180E-06
-7.18130E-08
-9.05200E-07
8.44790E-07
-1.75090E-06
-4.97510E-06
1.57760E-07
-1.12270E-06
-3.87710E-06
3.08750E-06
2.29580E-06
-6.08600E-06
-8.36760E-07
2.14940E-06
-3.69970E-06
-3.07270E-06
-1.10690E-06
1.22280E-06
-1.26670E-06
-3.57080E-06
-3.48680E-06
-1.16530E-06
-3.57230E-06
-3.58860E-06
1.65120E-06
-2.14990E-07
-8.94360E-07
-6.64900E-07
-6.96800E-06
1.25380E-06
2.41930E-06
-1.13780E-06
-6.56670E-07
1.56870E-06
4.70140E-06
5.63250E-06
-1.45220E-07
2.52550E-06
-3.87450E-06
-1.06320E-06
3.24000E-09
-2.59350E-06
-3.13490E-07
-8.74850E-07
-7.09070E-07
-2.82430E-06
2.96400E-07
-2.92740E-07
-1.01680E-06
-3.13920E-07
-9.01900E-07
2.58590E-06
1.60980E-06
-4.84890E-06
-3.28990E-06
-1.58610E-06
2.09400E-06
-1.11800E-06
2.42320E-06
1.65890E-06
-1.34390E-06
2.12950E-06
2.89570E-07
3.29680E-06
4.85850E-06
-7.98740E-06
1.97840E-06
-2.89920E-06
-1.16580E-06
-8.20300E-08
3.83640E-06
-4.59910E-06
2.00590E-06
5.16420E-06
8.02790E-07
6.04630E-06
6.19190E-07
7.05960E-07
2.54150E-06
-8.75470E-07
2.03220E-06
-8.44140E-07
-2.48990E-06
-2.01200E-07
4.41950E-06
-5.35810E-06
-2.70910E-06
1.62310E-06
4.17140E-06
-1.89800E-06
-2.22750E-06
-3.86590E-06
-1.20390E-06
-6.61130E-07
-3.33980E-06
1.59810E-06
6.77390E-06
-4.46990E-06
3.11180E-06
-3.93900E-07
-1.27390E-06
2.20790E-06
5.63210E-07
2.86060E-06
-7.32640E-07
-1.06260E-07
1.74720E-06
-1.01990E-06
-2.01330E-06
-4.04090E-06
-1.02650E-06
-3.13150E-06
1.19100E-06
2.98300E-07
2.15900E-06
8.18170E-07
-1.85920E-06
-1.27300E-06
1.57210E-06
-9.66180E-06
-2.06750E-06
-2.61070E-06
3.09070E-06
-5.68490E-06
-4.56130E-07
-4.77310E-06
-1.58110E-06
-3.90970E-07
-5.56460E-06
1.54070E-06
1.38960E-07
-1.47650E-06
-2.14730E-07
2.77550E-06
3.61060E-06
-1.26090E-08
1.93470E-07
2.97930E-06
-2.98880E-06
-1.74150E-06
6.51760E-08
3.07570E-07
-2.23490E-06
-3.52510E-06
-7.75670E-06
1.59860E-07
1.27890E-06
2.71630E-06
3.84650E-06
2.97920E-08
2.76900E-06
2.43560E-06
-3.95540E-06
3.73870E-07
-1.21670E-07
-5.27100E-06
7.12940E-07
3.77490E-06
-5.62620E-06
-7.15000E-07
-7.86750E-07
-1.20810E-06
7.14540E-06
1.53830E-06
-6.55960E-06
-3.91630E-06
3.53880E-07
1.94780E-06
-3.43080E-06
3.25920E-06
1.19420E-07
4.74440E-06
2.50480E-06
8.45100E-07
-1.61780E-06
-1.16460E-06
-5.91550E-07
-5.02300E-06
-2.65410E-07
-1.65100E-07
-4.84480E-06
5.59470E-07
2.72700E-06
1.54140E-06
7.37690E-07
-1.29350E-06
4.45080E-07
-4.28710E-06
2.89030E-07
-2.79060E-06
-2.67290E-06
-2.29950E-06
-1.00730E-06
-2.83430E-06
1.33450E-06
-3.83760E-06
5.77920E-07
2.00170E-06
4.58500E-07
1.70480E-06
1.48360E-06
-1.90510E-06
4.95380E-06
-4.26580E-06
5.18300E-07
-5.29070E-06
4.46550E-06
-1.26560E-06
2.28490E-06
5.47600E-07
4.32790E-06
2.85900E-07
-2.34770E-06
8.07690E-07
-3.79710E-06
6.37530E-07
-2.09640E-07
1.55960E-06
-2.78930E-06
5.33990E-07
-1.98930E-06
-1.01370E-06
-2.57780E-06
4.30620E-06
-1.20250E-06
-5.12820E-06
9.81910E-07
-3.04650E-06
6.37680E-07
-1.72420E-07
-1.53070E-06
8.31480E-07
2.09290E-07
-9.82670E-07
-2.66300E-06
-2.26990E-06
-9.66130E-07
2.62430E-06
5.85080E-07
-5.69580E-07
9.61280E-07
-3.55190E-07
-5.43560E-06
-4.63650E-06
-1.31880E-06
1.43850E-06
3.09900E-06
-8.04490E-07
-2.76910E-06
-1.52680E-06
-1.48160E-06
2.76180E-06
1.31670E-06
2.42580E-06
-2.06030E-07
-1.46360E-06
-3.93470E-06
-1.88140E-06
-6.16430E-07
5.77500E-07
7.84920E-08
-5.92630E-06
-1.51290E-06
-2.97060E-06
1.01900E-06
7.94630E-08
3.28540E-06
7.75040E-07
8.52100E-07
1.59130E-06
1.77690E-06
1.06540E-06
2.71560E-06
8.60570E-07
-2.54700E-06
2.15260E-06
-3.79720E-06
1.14700E-06
-3.50010E-06
-2.38800E-07
4.68050E-06
-5.19590E-07
1.75560E-06
4.82000E-06
-2.51220E-06
-3.87250E-06
2.11620E-06
1.83880E-06
3.17010E-06
4.28440E-06
-3.28400E-06
-3.32850E-06
2.11250E-06
1.58030E-06
4.77170E-07
5.89580E-07
2.46190E-06
7.18080E-07
-1.82790E-06
3.12140E-06
5.06760E-06
-1.76690E-06
1.96550E-06
-1.22700E-06
1.60450E-06
2.36820E-06
-3.52480E-07
2.16310E-06
4.74230E-06
2.37730E-06
-3.76140E-06
-4.66370E-06
-5.61370E-06
-4.44520E-06
3.18010E-06
6.33930E-07
-3.02890E-06
5.06430E-07
-1.44110E-06
-1.01480E-06
-1.26780E-06
2.59650E-06
1.33380E-06
-5.41290E-07
5.43260E-07
5.27050E-06
6.99480E-06
-1.09730E-06
-1.80380E-06
-4.99210E-06
3.76540E-06
6.68020E-07
-1.79180E-06
-8.67040E-07
-4.02910E-06
3.52780E-06
-8.60600E-07
-5.88560E-06
-1.10480E-06
5.30870E-07
-3.06960E-06
2.10750E-06
-6.61650E-06
4.11530E-06
7.96720E-07
-2.86540E-06
4.05600E-06
-2.10750E-06
-8.78340E-07
-8.56490E-07
-1.77370E-06
1.81340E-07
-8.41750E-07
4.49350E-07
-7.28530E-06
4.87940E-07
-4.22580E-07
1.15500E-06
6.13410E-06
-3.18640E-06
-2.82130E-07
1.27120E-06
-6.18780E-07
-3.27160E-06
2.56150E-07
1.20300E-07
1.70150E-06
-2.05770E-06
-2.17960E-06
-2.52030E-07
1.84070E-06
2.89370E-06
2.95780E-06
1.77350E-06
-2.71880E-06
8.00830E-07
2.81070E-06
2.74100E-06
-4.12620E-06
-2.46740E-06
8.50080E-07
-3.77400E-07
-7.63460E-07
-2.23380E-07
-1.36620E-06
-3.74440E-07
-2.96280E-06
-1.73650E-06
-2.80150E-06
-1.85310E-06
2.38520E-06
3.36290E-07
4.31390E-06
-1.18920E-06
-3.08900E-07
1.54790E-06
-2.32520E-06
-2.05690E-07
2.16630E-06
4.04680E-07
2.55240E-06
-1.91930E-06
-1.03940E-06
1.21190E-06
-1.77490E-06
-6.46160E-07
-2.21190E-06
-3.98840E-06
1.83020E-06
2.68550E-06
4.19760E-06
2.91360E-07
5.83090E-06
-7.96530E-07
1.73550E-06
4.37470E-06
-5.93960E-06
-1.27930E-06
-1.92200E-06
-1.79870E-06
1.07560E-06
-2.96110E-06
-3.21550E-06
-1.24340E-06
1.31970E-06
1.73140E-06
2.94770E-07
5.72410E-06
-4.20470E-06
-4.22950E-06
7.95860E-07
2.55450E-06
-5.77540E-06
-1.09210E-06
2.22880E-06
-1.30330E-06
-3.38370E-06
6.66810E-06
-6.92470E-07
2.93930E-06
-6.18060E-07
-4.85440E-07
-2.85380E-06
-3.37280E-06
-2.64040E-07
7.24050E-06
-1.47320E-06
-3.69810E-07
-6.58240E-07
2.98290E-07
-1.56690E-06
8.09900E-07
-2.78160E-06
-5.87700E-07
2.00260E-06
4.69860E-07
1.20540E-06
-6.70180E-07
3.12730E-06
-4.90850E-06
1.10560E-06
2.23580E-06
3.76210E-06
