# Supplementary material for: MR Spectroscopy in Prostate Cancer: New Algorithms to Optimize Metabolite Quantification
Source: PLoS One. 2016 Nov 10;11(11):e0165730. doi: 10.1371/journal.pone.0165730 (PMC5104319; doi:10.1371/journal.pone.0165730)
Supplement: S4 File — This is the working directory that should be copied on the user’s home folder to install and run the program (by following the instructions in “How_to_compile.txt”). It contains a copy of all the previously cited files (“How_to_compile.txt”, “ProstateBuster.cpp” and “readme.txt”) and some raw data examples to test “ProstateBuster” program. (ZIP) [file pone.0165730.s004.zip › S4_File/ImFID/in vivo/Im_MV_TE140_2048.txt]

1.297000E+02
2.603500E+02
2.495200E+02
1.871200E+02
1.233400E+02
7.829500E+01
8.324300E+01
1.200200E+02
1.794400E+02
2.103900E+02
1.898700E+02
1.460600E+02
9.870500E+01
8.101600E+01
1.004600E+02
1.668100E+02
2.214100E+02
2.311800E+02
1.795800E+02
8.698500E+01
3.718600E+01
1.702800E+01
6.219300E+01
1.339300E+02
1.839800E+02
2.063200E+02
1.763700E+02
9.485200E+01
2.809900E+01
1.239100E+01
4.889400E+01
8.559600E+01
1.276800E+02
1.362800E+02
1.215400E+02
9.647500E+01
5.201200E+01
2.783900E+01
3.831300E+01
5.485100E+01
7.516400E+01
6.562400E+01
6.888100E+01
4.248700E+01
3.238700E+01
1.264600E+01
4.335200E+01
4.938600E+01
6.224100E+01
4.480300E+01
3.325300E+01
2.130800E+01
2.709600E+01
1.584000E+01
5.272700E+00
-3.434000E-02
1.173100E+01
1.658900E+01
1.484600E+01
1.552400E+01
5.197100E+00
-8.590300E+00
-5.244300E+00
-1.234400E+01
-9.920000E-01
-9.074700E+00
-1.687200E+01
-1.738600E+01
-4.153200E+01
-1.199200E+01
-8.761200E+00
-8.505600E-01
-4.209500E+00
5.054100E+00
-1.758100E+01
-3.063400E+01
-3.435400E+01
-4.989100E+01
-4.687800E+01
-3.063800E+01
-7.579700E+00
1.929200E+00
1.892100E+00
-2.337100E+01
-2.707000E+01
-4.653400E+01
-4.495900E+01
-2.828900E+01
-2.105700E+01
-1.201500E+01
-1.684100E+01
-3.635100E+01
-7.766600E+01
-6.688300E+01
-4.583800E+01
-2.020100E+01
-3.259200E+00
-1.856300E+00
-2.162600E+01
-5.753500E+01
-6.821500E+01
-8.408100E+01
-5.676500E+01
-4.976500E+00
6.960200E+00
3.294200E+01
-5.008400E+00
-5.082500E+01
-8.287600E+01
-6.917600E+01
-6.157200E+01
-1.027600E+01
5.840200E+00
1.526500E+01
3.517400E-01
-2.768200E+01
-5.095900E+01
-5.751600E+01
-4.506800E+01
-1.941300E+01
7.722900E+00
4.248700E+00
-2.755000E+01
-3.821100E+01
-4.785000E+01
-5.091800E+01
-4.056100E+01
-9.298400E+00
7.355000E+00
1.292600E+01
-2.081000E+01
-4.546900E+01
-3.748100E+01
-3.331200E+01
-1.968500E+01
-2.983000E+00
-5.530400E+00
1.291500E+01
-1.840000E+01
-2.895200E+01
-1.414000E+01
-1.109900E+01
-2.087000E+00
-1.984000E+00
-1.737900E+01
-1.798700E+01
-2.270200E+01
-4.784300E+00
-6.051100E+00
-6.288700E+00
-8.009300E+00
-5.841400E+00
-1.749400E+01
-1.105300E+01
-4.960800E+00
-1.677400E+00
2.115500E+01
1.563600E+01
-6.839900E+00
-5.552300E+00
-2.053800E+01
-3.012700E+01
-1.752700E+01
8.017800E-01
2.046300E+01
1.479200E+01
-1.249000E+01
-1.848700E+01
-5.646100E+00
-1.167200E+01
-4.610700E+00
1.401700E+01
4.670700E+00
-6.376600E+00
3.750000E+00
-1.714300E+00
-6.607700E-01
4.880000E+00
6.605800E-01
8.841300E+00
1.680600E+01
2.031700E+01
2.827200E+01
1.396300E+01
6.421300E+00
5.593400E+00
4.381700E+00
1.476500E+01
8.580800E+00
1.102400E+01
2.054100E+01
1.345200E+01
2.636300E+01
1.912600E+01
1.660500E+01
7.384700E+00
1.061900E+00
2.758000E+00
1.681400E+01
1.032300E+01
1.514700E+01
9.430500E+00
8.383600E+00
1.180600E+01
1.599700E+01
9.417400E+00
5.556500E+00
4.310100E+00
2.488500E+01
3.138000E+01
1.273000E+01
-7.305500E+00
-3.104900E+01
6.831200E-01
3.278500E+00
1.617300E+01
9.992800E+00
9.323600E+00
5.867200E+00
7.924600E+00
-1.222500E+01
2.201900E+00
1.140500E+01
1.375600E+01
5.735300E+00
1.343200E+01
9.836200E+00
7.833500E+00
5.062400E+00
1.252100E+01
1.720000E+01
2.159400E+00
1.434300E+01
1.487800E+01
1.126100E+01
4.342900E+00
1.030500E+01
1.581500E+01
6.385000E+00
-3.391300E+00
9.567000E+00
4.041500E+00
7.958800E-01
6.599400E+00
4.115500E+00
1.571300E+00
2.443400E+00
-1.021400E+01
1.036400E+00
2.568200E+00
-5.330600E+00
1.464300E+01
2.039100E+01
1.044500E+01
7.236000E+00
-4.710400E+00
-7.470400E+00
-3.454000E+00
-9.145800E+00
1.285500E+01
1.349000E+01
1.067400E+01
2.172800E+00
-1.802600E+01
-9.626900E+00
-1.105500E+01
-1.467700E+01
4.019600E+00
1.328600E+01
5.056700E+00
-6.183100E+00
2.419300E+00
-7.570500E+00
-1.425200E+01
-8.488300E+00
-5.641900E+00
1.270700E+01
-2.544500E+00
-2.763300E+00
-2.536300E+00
-1.790500E+01
-1.073500E+01
-8.913900E+00
1.325200E+01
5.044000E+00
-1.338700E+01
-4.074900E+00
-8.804000E+00
-1.458100E+01
-2.551500E+01
-2.022700E+01
-5.941700E+00
3.378500E+00
-6.051400E+00
-1.072200E+01
-9.204700E+00
-1.204200E+01
-1.195100E+01
-1.014400E+00
-9.804800E+00
-1.144800E+01
-5.277700E+00
-8.978000E+00
-1.657500E+00
-8.732300E-01
1.004100E+00
5.431600E+00
-3.197600E+00
-5.664200E+00
-9.223000E+00
3.282300E+00
-4.313800E-01
-1.894800E+01
-1.280500E+01
-4.524100E+00
-1.308000E+01
-5.579400E+00
-2.240500E+00
7.607500E-01
1.208600E+01
-1.517800E+01
-2.756900E+00
-1.004600E+01
-9.322700E+00
-9.535600E-01
1.050300E+01
-3.055000E+00
-7.565900E+00
-7.175400E+00
-8.937800E+00
-3.797100E+00
-2.920000E+00
-1.278900E+01
1.537200E-01
-5.068800E-01
-1.550900E+01
-8.809100E+00
-3.250300E+00
-1.541200E-01
-6.746100E+00
9.053800E+00
-2.007400E+00
-2.988400E+00
4.314200E+00
-9.414200E-01
-5.959300E+00
-1.156000E+00
-1.032200E+01
-4.744600E+00
-5.365200E+00
-4.416800E+00
-7.729100E+00
-1.038100E+01
-6.657200E+00
2.724200E+00
2.902500E-01
9.032100E+00
-1.143300E-01
-6.937300E+00
1.100600E+01
-1.443000E+01
-1.917900E+00
-2.866900E+00
-8.435500E+00
4.370300E+00
-1.669800E+00
-2.629300E+01
2.234100E+00
-5.031300E+00
-4.172100E-01
-5.064700E+00
3.032500E+00
9.518000E-01
-3.480600E+00
7.095600E+00
3.220500E+00
-1.689200E+00
2.670800E+00
-9.188100E-01
-5.673200E-01
-1.244200E+01
5.067300E+00
-7.579800E+00
-2.130200E+00
7.750800E+00
-3.802500E+00
1.069500E+01
4.750900E-01
2.657200E+00
-8.484600E+00
-8.412500E-01
4.849400E+00
-1.763200E+00
-1.741200E+00
1.419500E+01
-5.407000E-01
1.945100E+00
-9.281800E+00
-3.407100E+00
1.125100E+01
9.332200E-01
-6.442100E+00
4.544400E+00
-8.439100E+00
-1.124100E+01
8.304600E+00
6.845600E+00
7.097800E+00
-7.216500E+00
2.431600E+00
-4.467100E+00
-1.811600E+00
-1.437000E+00
7.769900E-01
-1.592600E+01
1.433900E+00
3.723600E+00
9.201500E+00
5.292100E+00
1.811100E+00
3.283900E+00
4.939100E+00
1.836100E+01
-5.621000E+00
-6.780600E+00
-2.013400E+00
1.325600E+01
4.173100E+00
-9.131300E+00
4.854000E+00
4.668900E-01
9.899800E+00
-9.856700E+00
5.466200E+00
-1.757300E+00
7.326300E+00
6.177700E+00
-7.238800E+00
-3.678000E+00
-5.257800E+00
2.948400E+00
-5.618600E+00
-4.792000E+00
-1.275000E+01
-6.744800E+00
4.900000E+00
-1.170900E+01
-3.046800E+00
-1.318900E-01
-8.386300E+00
-2.101500E+00
8.969900E+00
-2.328900E+00
3.856600E+00
-6.540400E+00
-2.266500E+00
1.261600E+01
9.152300E+00
1.890500E+00
7.828000E+00
-2.198000E+00
-6.234600E+00
5.424600E+00
8.344900E+00
4.280200E+00
2.519100E+00
-5.162500E-01
-3.843800E+00
3.054200E+00
-3.183300E+00
-1.648500E+00
1.402900E+00
-6.572700E+00
2.243500E+00
-6.160300E+00
8.345600E+00
3.253700E+00
5.592300E-02
-5.889200E+00
-2.048500E+00
-1.219900E+01
1.206000E+01
1.877100E+01
6.701800E+00
5.396300E+00
-1.755500E+00
8.149400E+00
-1.615100E+00
1.038800E-01
-1.379500E+01
-1.661000E+01
-1.295300E+01
-5.513800E-01
-1.332900E+00
1.588700E+01
7.555900E+00
8.444100E+00
-3.836800E+00
-2.900200E+00
1.188700E+01
-1.058100E+00
1.785000E+00
-6.811500E-01
2.250700E+00
5.482100E+00
-6.956800E+00
-2.428400E+00
-1.314600E+01
-2.628500E-01
-5.611900E+00
6.450200E+00
-5.386300E+00
-6.883400E-01
-9.487700E-01
3.413000E-01
-6.216900E+00
-8.527600E+00
-3.762800E+00
-2.032700E+00
9.638900E+00
9.434400E+00
-3.610700E+00
-1.095100E+01
9.319500E+00
6.260000E+00
2.307000E+00
2.500200E+00
2.882700E+00
1.449400E+01
2.937900E+00
4.295700E+00
-2.041100E+00
2.200600E+00
-1.191000E+01
-6.241700E+00
-7.403100E+00
-3.843900E+00
-2.671400E+00
6.154100E+00
-5.965200E+00
-1.102400E+00
9.756300E+00
8.022500E-01
-6.075200E+00
1.092100E+00
-7.546400E+00
-4.496100E+00
-7.381600E+00
9.599400E+00
-1.915800E+00
-2.178100E+00
1.020700E+01
-6.571300E+00
-7.194900E+00
1.439500E+01
4.122300E+00
-2.830700E+00
4.201400E+00
-2.533700E+00
-2.507200E-01
6.336100E+00
2.149100E+00
9.445900E+00
-1.484200E+01
-5.165800E-01
2.928100E-01
6.390300E+00
-9.085500E+00
-6.378600E-01
4.749500E+00
7.899300E+00
6.166200E+00
1.878600E+01
5.403100E+00
-1.358900E+01
-4.427200E+00
-2.057900E+00
1.967000E+01
1.358400E+01
9.853700E+00
6.270000E+00
1.590900E+00
1.169000E+01
-1.585000E+01
-1.797300E+00
5.048900E+00
-1.123000E+01
4.795100E+00
1.533400E+01
-1.139700E+00
-4.670000E+00
3.190800E+00
9.907300E+00
-1.605100E+00
8.287200E+00
-1.390200E+01
-2.312100E+00
-1.302700E+01
1.361800E+01
-6.873600E-01
1.846200E+00
-3.529300E+00
6.402200E+00
1.654200E+00
4.417000E+00
-2.621800E+00
5.086800E-01
9.842400E+00
4.651300E+00
-9.865100E+00
-4.099300E+00
-1.390000E+00
-1.267100E+01
-3.274600E+00
-1.601400E+00
6.989100E+00
-2.345100E+00
1.322400E+01
9.134900E+00
-9.586300E+00
4.982500E+00
5.383500E+00
-1.355000E+01
1.044100E+01
-1.089600E+01
7.852800E-01
-1.028200E+01
5.605400E+00
1.607600E+00
-5.089700E+00
-3.318200E+00
1.472700E+01
-3.508500E+00
5.739900E+00
1.532000E+01
-7.710500E-01
-7.037200E+00
8.757900E+00
-9.024600E+00
1.543900E+00
1.447000E+01
5.635900E+00
-9.915600E+00
3.640300E+00
-2.115100E+00
-3.873600E+00
1.331700E+01
1.440000E+00
2.216600E+00
-6.843800E+00
8.879900E+00
9.570300E+00
3.802300E+00
1.173700E+01
1.448300E+00
9.900800E+00
6.935400E+00
-5.716900E+00
9.402400E+00
6.608100E+00
-2.546600E+00
-3.762700E+00
3.616400E+00
-3.584600E+00
-1.702900E+00
-5.048500E+00
-8.474500E+00
-6.913800E+00
-1.348800E+00
3.354900E+00
1.110700E+01
-5.412800E+00
-1.128900E+01
-8.666100E+00
3.353700E+00
2.699500E+00
1.006100E+01
1.485800E+00
-1.315900E+01
6.904600E+00
1.168100E+00
-1.993100E+01
-8.433800E+00
-6.408600E+00
3.700500E+00
-3.964300E+00
-6.645800E+00
2.268800E+00
-3.751400E+00
4.820300E+00
1.017400E+01
-1.135600E+01
4.241900E+00
2.307300E-02
-6.526000E+00
3.207000E+00
1.380400E+01
-9.282000E-01
1.048600E+01
-3.509100E-01
-6.585600E+00
5.064300E+00
-2.082900E+00
4.622500E+00
2.299200E+01
-5.999100E+00
-8.813500E+00
8.606600E+00
4.767500E+00
6.646800E+00
-4.365700E+00
-4.916000E+00
-2.707700E+00
-2.271900E+00
7.097900E+00
-3.129700E+00
-2.946100E+00
-1.465500E+00
-2.590900E+00
-2.484700E+00
1.064400E+01
-1.026500E+01
-6.901300E+00
-1.215700E+01
-2.433900E+01
-7.883500E+00
-4.496500E+00
-5.252100E+00
-1.508200E+00
9.446100E+00
-1.084200E+00
7.093900E+00
1.636400E-02
8.832900E+00
4.782500E-01
-1.274900E+01
5.776400E+00
7.971000E+00
1.448200E+00
-1.305900E+00
5.650600E+00
-3.846700E+00
9.600500E+00
-5.567700E+00
-4.112800E+00
8.446000E+00
2.372300E-01
-2.615400E+01
-2.925900E+00
1.500000E+01
-9.297100E+00
-3.673700E+00
-4.308200E+00
4.519200E+00
3.174400E+00
7.907100E+00
-8.484700E+00
2.119000E+01
-5.459500E+00
-3.127900E+00
7.646700E+00
5.977400E+00
-1.589500E+00
-5.925700E+00
-1.234300E+00
6.613600E-01
5.040400E+00
-7.018600E-01
1.561200E+01
-6.778600E+00
-4.498500E-01
2.900300E+00
5.777300E+00
-9.800200E-01
-3.114700E+00
8.322800E+00
3.214500E+00
-3.126400E+00
1.152200E+01
-4.367200E+00
-1.283400E+01
-1.104000E+01
8.443100E+00
7.389900E+00
-8.662100E+00
-3.792000E+00
-2.468800E+00
-4.966100E+00
3.231100E-01
-1.571100E-01
2.937100E+00
1.256700E+00
-5.316900E+00
5.604200E+00
-2.617400E+00
3.350400E+00
1.820900E+00
-8.380300E-01
-1.462600E+01
4.192800E-01
-1.083400E+01
2.672100E+00
-1.439800E+00
-4.706000E+00
-3.335500E+00
-4.866100E+00
-5.865300E+00
-1.178200E+01
2.555900E+00
5.512500E+00
1.095400E+01
-3.398400E+00
-8.283900E+00
-1.380400E+01
-2.317400E+00
8.388200E-01
-2.605900E+00
-1.395300E+01
4.009200E+00
-4.846200E+00
-1.962400E+00
-1.719000E+01
-7.888900E+00
-1.018900E+01
-2.071600E+00
-1.038900E+00
9.034800E+00
-9.621100E+00
-2.899600E-01
8.220700E+00
-7.828700E+00
-2.749400E+00
-8.225400E+00
-1.039000E+01
6.439000E+00
-8.893700E+00
-9.577400E+00
-9.694800E+00
-1.294100E+00
1.092200E+01
3.280900E+00
-3.760800E+00
2.734300E+00
1.407300E+01
-2.892200E+00
1.454800E+01
1.102000E+01
-7.055500E+00
-1.256500E+00
6.568300E+00
-4.874800E+00
3.105100E+00
1.055800E+01
9.065900E+00
1.555400E+00
1.858800E+00
-1.034700E+01
2.790900E+00
-5.749500E+00
2.099200E+00
-4.400300E+00
5.456800E+00
-3.188800E+00
-1.962500E+00
6.637100E+00
-3.612000E+00
5.217500E+00
3.488000E+00
-4.778100E+00
9.362000E+00
7.561200E+00
-9.393100E+00
1.093500E+01
8.788400E+00
4.208500E+00
-5.352800E+00
-6.676200E-01
-3.815100E+00
-1.626300E+01
7.505500E+00
6.602000E+00
-1.821200E+01
-1.122800E-01
3.628400E+00
2.273800E+00
6.440600E+00
6.972400E+00
2.276900E+00
1.167100E+01
4.760700E+00
2.107600E+01
1.390500E+01
1.656600E+00
-4.089400E+00
-4.844200E+00
1.636000E+00
2.880200E+00
1.066300E+01
-3.319600E+00
1.618700E+00
-3.822600E+00
-1.731700E+01
-1.270900E+01
2.172100E+00
-3.762300E+00
1.066100E+01
-5.386400E+00
3.897700E-01
-1.598900E+01
-6.515300E+00
-3.164200E+00
1.204900E+01
-7.104400E+00
-4.567100E+00
-8.742700E-01
1.250800E+00
7.490000E+00
-2.038100E+00
-3.946400E-01
3.837500E+00
-3.073800E-01
-7.943300E-01
2.689900E+00
1.385400E+01
-2.092100E+00
2.842600E+00
7.817100E+00
-7.096200E+00
2.772700E+00
7.797800E+00
-7.072300E+00
4.317700E+00
-1.147600E+01
-7.067500E-01
5.316700E+00
-5.576600E+00
8.336600E+00
4.402100E+00
2.924300E+00
7.795700E+00
-4.645800E+00
-2.660700E+01
5.455900E-01
-3.166100E+00
2.497100E+00
1.501400E+00
-9.459000E+00
3.169500E+00
3.632100E+00
6.711000E+00
7.444100E+00
-7.868800E+00
5.654500E+00
-9.724700E-01
-6.194300E+00
4.152000E+00
-1.518800E+00
-3.087100E+00
5.478300E+00
5.146800E+00
-3.606300E+00
4.850800E+00
-1.334700E+00
2.283300E+00
1.425700E+01
-7.182900E+00
2.072300E+00
-6.774200E+00
1.692100E+01
4.189100E+00
5.938500E+00
-1.951200E+00
1.183000E+01
6.811500E+00
1.097500E+01
-1.492200E+01
-5.384800E+00
3.218200E+00
-3.419200E+00
-1.090200E+01
-3.485700E+00
7.785200E+00
-1.717000E+00
-2.199800E+00
6.315900E-01
2.080300E+00
-5.574700E+00
9.036100E-01
2.013100E+00
-3.197500E+00
-2.844500E+00
-2.888600E+00
-3.310500E-01
-2.380300E+00
2.168100E+00
-2.073400E+00
1.930800E+01
-6.474800E+00
-1.419100E+01
-7.735400E+00
-4.175900E+00
1.405900E+01
-4.345200E+00
-5.504900E+00
-6.518700E-01
-7.745800E+00
1.407700E+00
4.376300E+00
-3.040100E-01
8.440400E+00
1.555800E+01
8.421400E+00
2.405100E+00
1.005700E+01
-6.865800E+00
-1.117300E+00
1.198400E+00
-2.398900E-01
3.857900E+00
6.586100E+00
1.518500E+01
-8.758200E-01
-4.410600E+00
1.083700E+01
1.476100E+00
-4.872300E+00
8.099000E+00
4.992800E-01
-4.721800E+00
-5.611300E-01
6.528800E+00
-1.037800E+01
2.724500E+00
1.574200E+01
-4.929700E-01
-1.143800E+01
-5.557100E+00
4.730900E+00
-3.844100E+00
-3.785000E+00
1.838400E+00
-6.409700E-01
-1.385900E+01
-5.445100E+00
9.362800E-01
1.292100E+01
3.857300E+00
1.723200E+00
-3.815900E+00
1.373300E+00
-8.204000E+00
-6.818600E-02
1.784100E+00
6.047600E+00
-4.120300E+00
3.124000E+00
-6.352400E+00
5.910000E+00
5.187400E+00
-8.473100E+00
-3.728000E+00
-6.529800E+00
4.223500E+00
6.729000E+00
-4.804700E+00
-6.678100E+00
-2.265300E+00
-2.976900E+00
3.595000E+00
3.034500E+00
2.300700E+00
-3.523500E+00
-1.351300E+00
-7.453900E+00
3.912600E+00
-3.414300E+00
-1.530600E+01
-1.902800E+00
-8.613100E-01
-3.645300E+00
-2.951200E+00
-3.641700E+00
-8.510600E+00
2.883300E+00
3.435100E+00
5.865700E+00
-7.841900E+00
-5.861900E+00
-1.192800E+01
-7.084100E+00
6.273100E-01
1.576400E+00
6.616700E+00
-3.598600E+00
-1.565500E+01
2.157100E+00
1.315700E+01
1.547400E+01
5.096700E+00
4.957600E+00
-6.624900E-01
1.253900E+01
3.638400E+00
5.923500E+00
5.422700E+00
6.711300E+00
-7.050900E+00
-4.026100E+00
-1.771600E+00
1.228500E+01
-9.251800E+00
-2.274100E+00
1.478700E-02
5.505400E+00
9.434300E-01
6.439500E+00
6.777000E+00
8.536600E-01
4.027300E+00
-1.974100E+00
5.099800E+00
7.469300E+00
-8.804200E+00
-1.365800E+00
-1.062200E+01
-1.001300E+01
-1.183400E+01
-1.653200E+01
4.719100E+00
7.276000E+00
1.322000E+01
1.662600E+00
5.232600E+00
-2.005700E+01
1.590500E+00
-6.634900E+00
-1.442900E+00
2.871100E+00
-2.143700E+01
9.262300E+00
1.518200E+01
8.933500E+00
-7.961100E+00
-1.909300E+00
9.204800E+00
3.171700E+00
-1.837700E+00
-4.141900E+00
1.785800E+00
9.973900E+00
8.235400E+00
4.669900E+00
1.645600E+01
1.040900E+00
4.991200E-01
-2.789900E+00
-3.225700E+00
8.864100E-01
4.539800E+00
-6.801700E+00
6.745800E+00
-8.654900E-01
3.067300E+00
-5.027500E+00
-7.315400E-01
-4.747100E-01
1.815300E+00
2.467500E+00
8.462400E+00
3.912200E+00
-1.330700E+01
2.344700E+00
9.690200E-01
1.465600E+01
2.889800E-01
7.459500E+00
-8.391300E+00
-8.952000E-01
5.349500E+00
1.233600E+01
4.922300E+00
6.567400E+00
-1.265400E+01
1.203100E+01
-1.972800E+00
-8.474100E+00
-3.974100E+00
-1.819700E+00
-1.202500E+01
3.180800E+00
2.239600E+00
-4.019200E+00
-8.817600E+00
-1.328800E+01
-4.785800E+00
2.558000E-01
-1.269700E+01
-4.306200E+00
8.320200E+00
3.732900E-01
9.111100E+00
-5.413300E-01
-7.202200E+00
-7.683700E+00
2.614400E+00
2.645400E+00
2.225300E-01
6.966500E+00
-4.051400E+00
-3.058600E+00
1.168400E+01
1.053000E+00
-1.603900E+01
-6.033000E+00
-4.401100E+00
-3.777300E-01
-5.884800E+00
-2.050800E-01
-9.740100E+00
-1.802800E+00
4.330100E-01
1.339800E+00
-1.378900E+00
6.234200E+00
1.800000E+00
6.457000E+00
-5.803600E+00
2.524100E+00
-1.320000E+00
7.006700E+00
3.376900E+00
1.875000E+01
1.399600E+00
5.477600E+00
-3.507300E+00
-1.092000E+01
4.670900E+00
-2.830600E+00
5.599400E+00
1.186500E+01
-6.743500E+00
6.187200E+00
6.310900E+00
-8.820200E+00
-1.606600E+00
-4.351300E-01
6.994000E+00
-6.025600E+00
1.914200E+00
-8.017500E+00
-5.816000E+00
6.711000E-01
-1.100800E+01
-8.380800E+00
3.878700E+00
-5.486000E+00
2.978100E+00
1.240200E+01
2.544600E+00
3.835100E+00
3.260000E+00
2.140900E+00
-1.116300E+00
3.639000E+00
7.139400E+00
9.327100E-01
-2.850000E+00
-1.009200E+01
-1.392100E+00
-3.035800E+00
-1.976700E+01
-4.692700E+00
1.474100E+00
3.449600E+00
-1.095500E+01
5.631200E+00
1.564200E+01
8.492200E+00
-2.729000E+00
2.973700E+00
4.627200E+00
-2.365700E+00
3.356700E+00
-1.043200E+01
1.974400E+00
1.111700E+00
-7.062500E+00
7.304300E+00
-5.817100E+00
6.076500E+00
2.348000E+01
-1.617500E+00
-5.757000E+00
-9.259800E+00
4.506400E+00
-6.319400E-01
1.076400E+01
-8.266400E+00
5.950800E+00
-3.325800E+00
2.628600E+00
-1.127200E+01
-8.186500E+00
5.677200E+00
3.907400E-01
2.418300E+00
1.286500E+01
3.118900E+00
9.059800E+00
-5.972400E+00
3.345600E+00
7.943900E-01
4.665200E+00
1.118700E+01
4.289600E+00
-1.176400E+01
-1.033800E+01
-6.983200E+00
-4.264700E+00
-9.560200E+00
5.271400E-01
-7.709500E-01
5.820300E+00
7.658000E+00
5.279300E+00
-3.801000E+00
-2.816800E-01
4.996500E+00
-9.374600E+00
4.227600E+00
4.356000E+00
3.495100E+00
8.730700E+00
4.297900E+00
2.001200E+01
1.026800E+01
2.765300E+00
2.049500E+01
4.516100E+00
4.488600E+00
1.390500E+00
-1.301300E+01
-1.101900E+01
-8.888300E+00
-4.802900E+00
-3.962400E+00
7.634400E+00
6.663400E+00
3.597500E+00
1.062400E+01
-1.390100E+00
-5.247200E+00
6.006400E+00
8.926200E+00
4.611500E+00
-5.785700E+00
-5.701700E+00
8.575600E+00
5.961700E-01
-1.662600E+00
-7.935200E-02
2.678200E+00
-6.028200E+00
-1.855600E-01
8.631800E-01
8.395400E+00
-5.409200E+00
-3.830000E+00
1.513500E+01
5.631900E+00
4.224400E+00
-4.041900E+00
6.016900E+00
-1.578800E+00
-1.975300E+00
-8.188200E+00
4.315000E+00
-2.301500E+00
-1.274500E+01
8.752200E+00
-8.485400E-01
8.256500E+00
3.641200E+00
-7.403000E+00
-1.009500E+01
-8.496000E+00
-1.495900E+00
-2.112200E-01
9.744000E-01
-7.523800E+00
-2.481600E+00
4.194200E+00
9.528100E+00
-1.870500E+00
3.811400E+00
-5.948000E+00
7.787800E-01
1.777500E+00
1.096500E+01
-6.717800E+00
7.851700E+00
1.791500E+00
1.519400E+01
1.539700E+01
-1.783100E-03
8.340900E+00
-8.438300E+00
5.984100E+00
1.480500E+01
4.089700E+00
-2.637200E+00
-8.406100E+00
-3.874100E+00
-7.523100E-01
1.034200E+00
-1.268000E+01
2.194700E+00
5.998100E+00
-1.179500E+01
-7.753300E+00
3.841500E+00
-3.413000E+00
-7.856100E+00
9.169600E+00
-2.059900E+00
-1.330400E+01
-1.903800E+01
-1.434900E+01
-4.048100E+00
7.429800E-03
1.080300E+01
-2.278300E+00
6.444000E+00
6.804500E+00
1.750800E+01
-1.017200E+01
2.703300E+00
-8.856900E+00
-3.534700E+00
3.489400E+00
9.694200E-01
-4.893200E-01
-6.012700E+00
-9.324200E+00
-9.520600E+00
6.682000E+00
-1.079300E+01
-1.435500E+01
-2.647300E+00
-6.351500E+00
5.535900E+00
4.046700E+00
2.006000E+01
2.283300E+01
-4.764100E+00
-8.117300E+00
-5.653800E+00
-3.537800E+00
1.048500E+00
3.211900E+00
-7.412200E+00
-1.078900E+01
-4.461800E+00
-2.620300E+00
-6.311400E+00
-4.684100E+00
-1.041300E+00
-3.826900E+00
4.994700E-01
2.860500E+00
1.937300E+00
1.093100E+01
3.384400E+00
9.162400E+00
1.664100E+00
-9.418600E+00
-1.134900E+01
-1.234700E+01
-1.119500E+00
-3.079200E+00
8.019100E-01
-2.127200E+01
-7.400300E+00
-5.584500E+00
6.414100E-01
1.236600E+00
-6.672800E+00
-1.643000E+01
2.224300E+00
-1.064000E+00
-1.895400E+00
-2.317600E-01
4.602100E+00
7.153700E-01
-7.503400E-01
-1.337300E+01
-8.011900E+00
3.151600E+00
-1.778600E+00
-7.467000E+00
5.165500E+00
1.691900E+01
4.099500E+00
-4.210800E+00
-2.061300E+00
-8.092300E+00
9.788200E+00
2.103000E+00
8.303100E+00
-3.381800E+00
3.374500E-01
3.161600E+00
-1.299900E+01
7.585300E+00
-2.116100E+00
4.967600E+00
-4.714600E+00
-1.198300E+00
7.434500E-01
-4.002500E+00
-9.479900E-01
8.177000E+00
1.080400E+01
-1.274400E+01
1.329300E+01
5.130500E+00
-3.259800E+00
1.930500E+00
5.619700E+00
2.186000E+00
6.035000E+00
2.447300E+00
1.056500E+01
4.788800E+00
4.241300E+00
1.949000E+00
-3.164300E+00
-6.779500E+00
4.334100E+00
-4.204200E+00
2.023500E+00
1.335500E+01
1.943300E+00
5.670600E-01
4.519100E+00
4.588500E+00
-4.182100E+00
1.168500E+01
-5.702300E+00
1.309500E+01
-1.263000E+00
-1.162000E+01
-9.454600E+00
-1.208800E+01
1.040800E+00
8.682100E+00
3.607800E+00
1.324000E+01
8.062100E+00
5.818800E+00
-5.203800E+00
1.260700E+01
-1.503400E+00
-5.817900E+00
6.799800E+00
4.091200E+00
-1.546700E+01
-1.260600E+01
4.553400E+00
-1.172200E+00
-1.342000E+01
-1.079400E+01
-6.545700E+00
3.663700E+00
-1.035600E+01
1.295300E+00
5.657200E+00
-1.520500E+01
6.876800E+00
2.303900E+00
4.506200E+00
-6.373500E-01
-3.428800E+00
-4.922800E+00
-5.446800E+00
5.495300E+00
-2.502400E+00
1.043200E+01
2.093900E+00
-3.688900E+00
-4.053100E+00
3.112900E+00
1.410100E+00
2.814900E+00
-2.433100E+00
-9.508800E-01
5.578600E+00
-1.422900E+01
-2.020900E+00
7.882300E-01
8.531900E+00
5.806300E+00
1.107500E+01
3.118100E+00
3.383600E+00
9.757100E+00
4.396300E+00
-5.055400E+00
-1.154500E+00
-6.129600E+00
1.821600E+00
1.507100E+01
-1.364400E+00
-7.922900E+00
1.629700E+00
-3.481000E+00
1.170700E+01
-5.681800E+00
3.543600E+00
-3.189500E+00
4.738700E+00
-1.503800E+00
6.671200E-02
1.240000E+01
-9.051700E-01
-4.835100E+00
-7.224100E+00
1.651000E+01
-2.882100E+00
-1.288400E+01
8.656100E+00
5.312900E+00
-8.137400E+00
2.083100E+00
1.754100E+00
1.251700E+01
5.968200E+00
4.482300E+00
-2.817200E+00
-8.234500E+00
5.841200E+00
-3.352700E+00
-1.230400E+01
8.087100E+00
9.408100E+00
-1.365400E+00
-6.381400E+00
-5.595100E+00
5.213800E+00
4.803600E+00
1.601700E+00
-1.096900E+01
-3.734400E+00
1.762100E+01
-3.615700E-01
-5.081800E+00
-6.077400E-01
-1.993200E+00
-3.816000E+00
-3.953300E+00
5.027900E+00
-3.566200E+00
8.311600E+00
-5.206600E+00
-4.311300E+00
-4.308500E+00
-6.060700E+00
-3.937100E+00
-2.893500E+00
-1.100900E+01
3.422500E+00
-2.962600E-01
7.400400E-01
5.808100E+00
-1.053300E+01
1.042100E+00
2.219400E+00
-6.456300E+00
6.845100E+00
-4.650200E+00
-3.165600E+00
-1.652200E+01
-4.138700E+00
3.307200E+00
1.439000E+00
-8.464300E+00
1.811400E+00
7.784200E-02
-9.608000E+00
4.216500E+00
-7.230800E+00
-1.641500E+00
-7.874100E+00
2.797400E+00
-4.202300E-01
6.057200E-01
-2.179900E+00
2.068200E+00
4.740400E-01
-1.231700E+01
-1.796300E+01
5.182300E-01
-1.242600E+01
4.119300E+00
3.467500E+00
-5.899500E+00
2.214700E+00
-4.672700E-01
-2.970500E+00
2.041600E+00
3.849100E+00
-2.482900E+01
-2.746200E+00
-3.762100E+00
-3.198600E+00
6.864600E+00
4.675800E+00
-5.916100E+00
-8.363500E+00
-2.432900E+00
1.781500E+01
3.893700E+00
-3.773700E+00
-1.301800E+01
9.358900E+00
1.856200E+00
9.598300E+00
-9.355600E+00
-1.596100E+00
-5.366100E+00
-3.827800E+00
-7.534700E+00
-3.207100E+00
7.669500E+00
-1.594100E+01
-1.916000E+00
8.347400E+00
-2.617000E+00
9.633400E+00
-9.708700E-01
-2.899300E+00
-1.052400E+01
1.066600E+01
1.870800E+01
3.377900E+00
4.563600E+00
9.562900E+00
8.278500E+00
-5.497000E+00
-3.087300E+00
1.274200E+01
2.340800E+00
-3.484200E+00
-2.989700E+00
1.803600E+00
2.326600E-01
1.953000E+01
-1.394900E+01
1.178800E+01
1.085100E+01
6.027300E+00
-1.466800E+01
-5.936500E+00
2.456300E+00
-6.812500E+00
-1.216200E+01
4.998300E+00
-2.163600E+00
-8.124400E+00
-1.372100E+01
1.414500E+01
-4.330200E+00
-4.461300E-01
-1.439400E+01
-3.530100E+00
-1.782100E+00
-9.717000E+00
9.963000E+00
2.570600E+00
-3.835200E+00
-4.046400E+00
6.844000E+00
8.170900E+00
-7.416500E+00
6.956800E+00
8.858900E+00
1.147100E+00
4.542000E+00
-4.137200E+00
7.794500E-01
1.075000E+01
7.138800E+00
3.514500E+00
1.140600E+01
9.729800E-01
-8.237800E+00
2.814700E+00
2.148600E+00
-1.400600E+01
3.501800E+00
-7.957700E+00
-4.955600E+00
2.328900E+00
-1.799700E+01
-7.374700E-01
5.221200E+00
-1.215500E+01
-1.941300E+00
1.528100E-02
3.628600E+00
3.819400E+00
-4.718700E+00
5.434200E+00
1.367200E+00
-2.031700E-01
-6.887200E+00
-5.638400E+00
-6.492800E+00
-7.349400E-01
5.461400E+00
1.270900E+01
6.703900E+00
9.209400E+00
-8.208900E+00
-1.590400E+01
2.750800E+00
4.330400E+00
1.642300E+00
-1.314800E+00
7.086700E-01
-2.184300E+00
-1.004700E+01
-4.921200E+00
3.455700E+00
-3.836600E+00
-4.879600E+00
5.576200E-01
-2.585400E+00
5.128800E+00
-6.253900E+00
6.906200E+00
-1.139300E+00
5.792300E+00
1.764700E+00
-2.671800E+00
-2.399600E+00
2.731300E+00
-1.928400E+01
-2.001500E+00
1.428800E-01
-6.259700E-01
9.402900E-01
9.982800E+00
-1.401500E-02
1.420300E+00
4.604400E+00
-7.055500E+00
-7.517900E+00
-4.733300E+00
-9.627000E+00
-1.117700E+01
-1.694400E+01
2.754100E+00
-6.771600E+00
-3.709600E+00
-5.423900E+00
6.807500E-01
8.029900E+00
-3.385000E-01
-1.634600E+00
2.999200E+00
-8.098300E+00
-6.487600E+00
2.152200E+00
-6.844300E+00
-7.272400E+00
-1.147100E+01
1.259600E+01
-1.384500E+01
2.141000E+00
4.834000E+00
4.120200E+00
-4.879300E+00
-4.619900E+00
-1.566300E+01
2.794500E+00
7.491700E+00
-8.072300E-01
2.406400E+00
-8.662700E+00
2.381600E+00
4.081300E+00
-4.168200E-01
7.223500E+00
-7.424000E+00
-8.967000E+00
3.023800E+00
4.961500E+00
1.952200E+00
-1.216200E+00
3.930600E-01
-8.412000E+00
-8.954800E+00
1.714100E+00
7.050300E+00
-4.013100E+00
5.659500E+00
1.250700E+01
-1.199200E+00
-6.283000E+00
1.222700E+00
1.578300E+01
1.261100E+01
-3.127200E+00
-2.097200E+00
-5.496300E+00
-4.427500E+00
-4.224900E+00
-3.562200E+00
1.584000E+00
1.139200E+00
5.634300E-02
-7.315400E-01
8.603900E+00
6.092000E+00
5.220000E+00
1.321300E+01
1.434200E+01
5.284800E+00
-7.199800E-01
-9.024900E+00
-7.686200E+00
7.983400E-01
-7.407500E+00
2.794900E-01
-5.323300E+00
-8.239600E+00
-5.156500E+00
-5.737300E+00
5.680100E+00
1.418500E+00
1.522700E+00
5.637100E+00
-4.083200E+00
2.152600E+00
-2.603500E-01
6.000400E+00
1.031100E+01
8.524000E+00
4.017700E+00
-7.628900E-01
-4.060200E+00
1.865100E+00
-1.360000E-01
-3.411100E+00
3.180700E-01
6.505900E+00
6.554900E+00
8.524200E+00
1.549300E+00
-5.646600E-01
1.360600E+01
1.710700E+00
-1.727900E+00
-3.795400E+00
-5.425500E+00
-6.621200E+00
-2.964500E+00
-1.121200E+01
6.712100E+00
7.048400E+00
-1.755100E+00
1.712500E+00
5.952600E+00
6.088400E+00
-1.749800E+00
4.948800E-01
6.209600E+00
3.247400E+00
1.522700E+00
6.586300E-01
-2.989100E+00
-6.722000E+00
6.339500E+00
-1.100400E+01
3.046500E+00
-4.001200E-01
-3.210500E-01
4.194700E+00
1.993800E+00
-1.944600E+01
9.815700E+00
-3.697400E+00
1.687800E+00
-9.364500E+00
-2.358900E+00
-5.996700E+00
-1.251600E+01
3.130500E+00
7.523600E-01
-7.317400E+00
4.452200E+00
1.543400E+00
-2.538200E+00
-1.346400E+01
1.554900E+01
-5.158100E+00
-8.158500E+00
4.250000E+00
9.031500E+00
-6.934100E+00
4.061200E+00
2.746200E+00
-5.166500E+00
8.782700E+00
-1.098700E+01
-3.668600E+00
8.567300E+00
-7.214900E-01
-2.597900E+00
-1.473700E+01
-1.441200E+00
-8.703200E+00
-1.905000E+00
-1.184000E+01
1.722200E+00
-8.050500E+00
-7.207000E+00
1.037000E+00
-4.415900E+00
-1.918200E+00
1.483400E+00
4.855800E+00
3.229500E+00
1.277600E+01
6.837200E+00
8.581300E+00
2.359500E+00
6.515500E+00
2.015000E+00
-6.853400E-01
9.521400E+00
3.861800E+00
5.736000E+00
6.024000E+00
7.029700E+00
-3.299900E+00
-6.712000E+00
