# Supplementary material for: MR Spectroscopy in Prostate Cancer: New Algorithms to Optimize Metabolite Quantification
Source: PLoS One. 2016 Nov 10;11(11):e0165730. doi: 10.1371/journal.pone.0165730 (PMC5104319; doi:10.1371/journal.pone.0165730)
Supplement: S4 File — This is the working directory that should be copied on the user’s home folder to install and run the program (by following the instructions in “How_to_compile.txt”). It contains a copy of all the previously cited files (“How_to_compile.txt”, “ProstateBuster.cpp” and “readme.txt”) and some raw data examples to test “ProstateBuster” program. (ZIP) [file pone.0165730.s004.zip › S4_File/metabolites/creatine.sys]

SysName (2) : Creatine - Name of the Spin System
NSpins (0) : 1 - Number of Spins in the System
Iso(0) (2) : 1H - Spin Isotope Type


Omega (1) : 127.768332 - Spec. Freq. in MHz (1H based)

PPM(0) (1) : 2.950 - Shift of spin 0 (PPM)
