# Supplementary material for: MR Spectroscopy in Prostate Cancer: New Algorithms to Optimize Metabolite Quantification
Source: PLoS One. 2016 Nov 10;11(11):e0165730. doi: 10.1371/journal.pone.0165730 (PMC5104319; doi:10.1371/journal.pone.0165730)
Supplement: S4 File — This is the working directory that should be copied on the user’s home folder to install and run the program (by following the instructions in “How_to_compile.txt”). It contains a copy of all the previously cited files (“How_to_compile.txt”, “ProstateBuster.cpp” and “readme.txt”) and some raw data examples to test “ProstateBuster” program. (ZIP) [file pone.0165730.s004.zip › S4_File/metabolites/in vivo/citrate.sys]

SysName (2) : citrate - Name of spin system
NSpins  (0) : 2  - Number of spins in spin system
Iso(0) (2) : 1H	- Spin Isotope Type
Iso(1) (2) : 1H	- Spin Isotope Type

PPM(0) (1) : 2.602 - Shift of spin 0 (PPM)
PPM(1) (1) : 2.708 - Shift of spin 1 (PPM)

J(0,1) (1) : 16.8 - Scalar coupling (Hz)


Omega  (1) : 127.768332 - Spec. Freq. in MHz (1H based) 
