# Supplementary material for: MR Spectroscopy in Prostate Cancer: New Algorithms to Optimize Metabolite Quantification
Source: PLoS One. 2016 Nov 10;11(11):e0165730. doi: 10.1371/journal.pone.0165730 (PMC5104319; doi:10.1371/journal.pone.0165730)
Supplement: S4 File — This is the working directory that should be copied on the user’s home folder to install and run the program (by following the instructions in “How_to_compile.txt”). It contains a copy of all the previously cited files (“How_to_compile.txt”, “ProstateBuster.cpp” and “readme.txt”) and some raw data examples to test “ProstateBuster” program. (ZIP) [file pone.0165730.s004.zip › S4_File/ReFID/in vitro/RePhantom3_Cit25_1024.txt]

1.5150E-04
2.9719E-04
1.7633E-04
-3.0016E-05
-2.1093E-04
-2.7994E-04
-2.1282E-04
-7.4189E-05
5.6595E-05
9.2912E-05
5.8076E-05
-2.1916E-05
-8.0673E-05
-1.0467E-04
-1.0436E-04
-1.1998E-04
-1.5629E-04
-1.8752E-04
-1.5754E-04
-3.4281E-05
1.3149E-04
2.5856E-04
2.5202E-04
9.8354E-05
-1.2380E-04
-2.9164E-04
-3.1024E-04
-1.7114E-04
3.2471E-05
1.8176E-04
1.7678E-04
4.7154E-05
-1.2212E-04
-2.3565E-04
-2.3233E-04
-1.3565E-04
-2.2539E-05
3.5781E-05
3.6844E-05
3.3121E-06
6.1140E-07
3.1682E-05
7.0188E-05
8.0235E-05
3.2668E-05
-6.3193E-05
-1.5385E-04
-1.7968E-04
-1.3850E-04
-5.4740E-05
2.5610E-05
6.1828E-05
4.8680E-05
-1.0079E-05
-6.3335E-05
-1.0903E-04
-1.2289E-04
-1.0337E-04
-6.5563E-05
3.4042E-06
7.3829E-05
1.3041E-04
1.2912E-04
7.1281E-05
-2.9802E-05
-1.3861E-04
-1.9294E-04
-1.7043E-04
-9.6803E-05
-1.1643E-05
4.7699E-05
5.0985E-05
2.4299E-05
-1.3565E-05
-3.7488E-05
-5.0330E-05
-5.6617E-05
-5.8361E-05
-6.4784E-05
-3.1974E-05
2.8224E-05
1.0676E-04
1.4398E-04
1.1459E-04
5.1125E-06
-1.4253E-04
-2.4899E-04
-2.5169E-04
-1.5191E-04
4.2356E-06
1.3635E-04
1.8142E-04
1.1991E-04
2.4877E-06
-1.0896E-04
-1.5477E-04
-1.3136E-04
-5.2750E-05
3.3244E-05
8.1005E-05
1.0109E-04
8.4899E-05
4.8456E-05
-7.9278E-06
-6.2600E-05
-1.2218E-04
-1.4685E-04
-1.3147E-04
-7.0216E-05
4.4193E-06
6.2537E-05
9.7381E-05
6.5039E-05
5.8725E-06
-5.1290E-05
-7.7201E-05
-6.8063E-05
-3.0358E-05
1.2516E-05
4.3593E-05
6.2451E-05
4.6735E-05
2.0146E-05
-1.8642E-05
-6.0278E-05
-9.0335E-05
-9.5702E-05
-8.3137E-05
-3.7433E-05
1.9000E-05
5.0478E-05
6.3968E-05
4.0512E-05
1.1898E-06
-3.6251E-05
-5.2300E-05
-3.7945E-05
-1.8294E-05
1.2321E-05
1.8169E-05
2.1922E-05
8.9550E-06
-1.6465E-06
-1.6353E-05
-2.9432E-05
-4.4485E-05
-4.9395E-05
-5.1691E-05
-3.9738E-05
-1.5638E-05
1.6403E-05
3.6461E-05
3.8164E-05
2.4005E-05
7.1818E-06
-1.1925E-05
-3.7016E-05
-4.5470E-05
-4.5433E-05
-3.9325E-05
-1.4576E-05
8.5674E-06
3.1447E-05
3.7098E-05
3.4518E-06
-4.0184E-05
-7.9476E-05
-9.3218E-05
-6.0186E-05
-6.0910E-06
4.8937E-05
6.7530E-05
5.6954E-05
9.0279E-06
-3.9489E-05
-6.2570E-05
-5.0133E-05
-2.7243E-05
-3.9677E-06
-1.2920E-06
-1.3810E-05
-2.3072E-05
-1.7540E-05
2.7871E-06
1.5168E-05
-1.1281E-06
-2.4400E-05
-5.4885E-05
-6.9384E-05
-4.3359E-05
7.2565E-06
6.2704E-05
7.2924E-05
4.3610E-05
-1.9560E-05
-7.4719E-05
-9.4182E-05
-6.8620E-05
-1.6446E-05
2.9302E-05
4.5754E-05
2.3573E-05
-7.2285E-06
-3.5674E-05
-4.6362E-05
-3.6732E-05
-1.6308E-05
-2.1955E-06
-2.1961E-06
-6.0823E-06
-5.9414E-06
4.2088E-06
1.1604E-05
1.3796E-05
1.5769E-06
-2.6515E-05
-4.2947E-05
-4.5781E-05
-3.0652E-05
-6.7654E-06
1.2497E-05
1.4154E-05
7.0727E-06
-6.0283E-06
-2.1621E-05
-2.9456E-05
-2.5018E-05
-1.4455E-05
-8.9413E-06
4.0721E-06
5.8399E-06
3.7555E-06
6.4723E-07
-8.2330E-06
-1.7267E-05
-2.1869E-05
-2.4142E-05
-1.9318E-05
-1.8337E-05
-9.5222E-06
-4.0917E-06
-1.4338E-06
-3.6745E-06
-2.5278E-06
-4.2456E-06
-4.3938E-06
-7.8460E-06
-8.7736E-06
-1.4585E-05
-9.9408E-06
-3.9530E-06
-3.3235E-06
3.2274E-06
-1.9402E-06
-7.3858E-06
-1.6076E-05
-2.7072E-05
-2.6813E-05
-2.6570E-05
-2.0503E-05
-5.5036E-06
7.7708E-06
9.5977E-06
2.0080E-06
-6.5217E-06
-1.2033E-05
-1.4442E-05
-1.8194E-05
-1.8824E-05
-5.3941E-06
4.3845E-06
9.6419E-06
9.5710E-06
5.8639E-06
-1.2222E-05
-2.9981E-05
-2.8005E-05
-2.3454E-05
-1.0080E-05
2.1999E-06
8.4656E-06
5.6255E-06
4.0804E-06
2.8053E-06
-2.9232E-06
-3.3622E-06
-6.4556E-06
-1.2072E-05
-1.2403E-05
-9.9640E-06
-4.5887E-06
4.4308E-06
9.0031E-06
1.1954E-05
-6.2819E-06
-1.6462E-05
-2.8444E-05
-2.4184E-05
-1.4019E-05
4.4579E-06
1.4259E-05
1.3537E-05
1.0622E-06
-6.8136E-06
-1.7826E-05
-1.2802E-05
-9.8157E-06
-2.0506E-06
1.6980E-06
-1.2428E-06
1.9071E-08
-1.7924E-06
-5.0959E-06
-7.7162E-06
-7.3464E-06
-6.9226E-06
-9.6723E-06
-9.4795E-06
-5.4834E-06
-1.0899E-06
4.1158E-06
5.9937E-06
5.6130E-06
4.4725E-06
-4.3282E-06
-1.0351E-05
-2.7010E-06
-1.5657E-06
-4.5132E-07
-4.5928E-06
-5.0909E-07
-4.9720E-06
-2.0465E-06
-3.2455E-06
-3.0718E-06
-4.6488E-06
-1.2161E-05
-1.3479E-05
-1.1824E-05
-9.1185E-06
5.3093E-07
7.5684E-06
-3.5309E-07
-3.5513E-07
-2.5694E-06
-5.1360E-06
-4.6649E-06
-5.3821E-06
-3.1330E-06
-7.5923E-06
-8.5787E-06
-3.6671E-07
-3.6325E-06
-1.9368E-06
-3.3794E-06
-3.7090E-06
-4.6692E-06
-1.0300E-05
-1.2744E-05
-5.9165E-06
-1.3397E-07
6.3641E-06
3.9647E-06
1.6692E-06
-5.9271E-06
-9.7104E-06
-1.5078E-05
-1.5361E-05
-5.6414E-06
-1.9068E-06
2.1517E-06
4.1877E-06
-2.1183E-06
-7.8956E-06
-9.5951E-06
-3.6708E-06
-6.5258E-06
-7.4097E-06
-4.3032E-06
5.1787E-06
3.5548E-06
2.5893E-06
-1.0019E-07
1.8620E-06
-9.0799E-07
-1.1619E-06
-8.2804E-06
-1.2865E-05
-1.8249E-06
-2.8729E-07
9.0956E-07
2.5816E-06
6.7599E-06
-2.1435E-06
-2.4416E-06
-8.1619E-06
-4.5588E-06
-9.8444E-06
-2.2008E-06
4.3879E-06
7.4492E-06
9.1801E-06
4.6506E-06
-3.3457E-07
-3.2706E-06
-7.9647E-06
-5.9638E-06
-7.6341E-06
-1.4538E-07
1.9108E-07
-2.0877E-06
-3.0291E-06
-5.3250E-07
-5.3924E-06
-6.8882E-06
6.1705E-07
-4.2037E-06
7.0386E-07
-2.9434E-06
-2.7663E-06
-5.2186E-07
4.7988E-07
2.3200E-07
-9.4398E-07
-3.3064E-06
-4.8721E-06
-9.1477E-06
-5.4008E-07
-8.2837E-07
-3.4114E-06
-2.3585E-06
2.1889E-06
-2.0389E-06
-8.5236E-07
3.9993E-06
-1.9731E-06
-4.7450E-06
-5.0340E-06
-4.4959E-06
-5.4553E-07
4.5634E-07
3.2123E-06
4.5922E-06
-4.9676E-06
-3.6534E-06
-1.3067E-06
-4.6534E-06
-8.5377E-06
-7.7777E-06
-2.5828E-06
-1.8047E-06
-6.4184E-06
-3.4024E-07
-7.7276E-07
9.6217E-07
5.6919E-06
-1.3681E-06
-4.4896E-07
-7.0276E-06
-8.9998E-06
-3.9884E-06
4.7301E-06
9.3201E-06
4.5609E-06
4.0462E-06
-3.9466E-06
-9.9106E-06
-9.8943E-06
-2.5524E-06
5.5529E-06
6.1718E-06
9.8914E-06
4.2620E-06
-1.5330E-06
-2.6578E-06
-4.4470E-06
1.4617E-06
-3.3057E-06
-2.7280E-06
1.0777E-06
-3.9582E-06
-2.8128E-06
-7.5271E-07
-1.6028E-06
3.1253E-06
-2.3785E-06
-3.4739E-06
-3.8564E-06
-5.4160E-06
2.3891E-06
5.4144E-06
5.5925E-06
4.6986E-06
2.5431E-06
-3.8388E-06
-8.3618E-06
-4.8957E-06
-1.3645E-06
-2.4424E-06
-4.4095E-06
1.0793E-06
1.6345E-06
4.3557E-06
1.5044E-06
-4.9186E-06
-8.9663E-06
-3.1331E-06
-1.3999E-06
-2.5293E-06
8.0006E-07
-5.5414E-07
3.4812E-07
-6.7249E-07
-6.3127E-06
-8.2884E-08
-6.7173E-07
-4.1349E-06
6.4354E-07
2.2855E-06
-6.9437E-07
1.2900E-06
-2.0459E-06
-2.2118E-06
-2.1758E-06
-1.9891E-06
-4.1591E-06
-2.8244E-06
-3.3627E-06
1.7843E-06
-1.7336E-06
1.9357E-06
4.0916E-06
-2.1762E-06
2.2570E-06
-2.7265E-06
-6.0086E-06
-5.3371E-06
-8.8893E-07
2.4854E-06
-1.1813E-06
8.3152E-07
2.7763E-06
7.2741E-07
4.6734E-06
4.0605E-06
-3.1244E-06
-3.8413E-06
-4.5203E-06
-1.1050E-06
1.2023E-06
3.1517E-07
1.4997E-06
2.8184E-06
1.4712E-06
-3.0129E-06
1.9213E-06
-2.0536E-06
-6.3640E-07
2.4302E-08
-4.7434E-06
-1.4953E-06
-3.0605E-07
-2.1451E-06
-8.6452E-07
-1.1341E-07
4.5740E-06
-5.0025E-06
-7.3226E-06
-7.2300E-06
-3.4259E-06
2.1040E-06
6.1390E-06
1.4092E-06
-1.0346E-07
-1.7814E-06
-3.3489E-06
-6.5930E-06
-7.2508E-07
-2.8362E-06
1.3976E-06
2.9907E-06
9.5008E-07
-4.5859E-06
-4.6455E-06
-2.8174E-06
3.0566E-06
1.1989E-06
-4.1395E-06
2.2170E-06
-5.1662E-06
7.1638E-07
-3.1147E-07
3.4448E-07
2.1505E-06
5.2092E-06
-3.1322E-06
2.1876E-07
1.3142E-06
-2.1633E-07
4.4145E-06
6.9221E-07
2.9556E-07
-2.4072E-06
-4.3490E-06
1.4632E-06
-5.5839E-06
-2.3837E-06
-4.0024E-06
1.5769E-06
-8.8990E-07
4.8281E-06
-5.3766E-07
-2.9799E-06
-2.9082E-07
3.5802E-06
-5.8751E-06
-5.8218E-06
1.5124E-06
-1.5879E-06
-1.2535E-06
6.7412E-06
4.5988E-07
5.0633E-07
1.7792E-06
1.6987E-07
7.6397E-07
-2.9441E-06
1.7243E-06
5.0732E-06
-3.2362E-06
-4.8779E-07
-4.6598E-07
-2.3020E-07
5.2144E-06
2.1387E-06
2.9790E-07
1.7552E-07
-4.0255E-06
1.2740E-06
-2.1911E-06
4.1992E-06
1.8897E-06
-2.4443E-06
1.5680E-06
1.4587E-07
-1.2180E-06
4.0115E-06
-6.4940E-06
2.9644E-06
-1.7544E-06
-1.2496E-06
5.7348E-06
-1.0121E-06
5.7156E-06
4.0863E-06
-2.2454E-06
-3.7806E-08
1.6427E-06
1.0930E-06
-3.3363E-07
3.8097E-06
2.3929E-06
3.1432E-06
4.7064E-06
6.5748E-07
-2.4673E-06
-2.0523E-06
-4.1666E-06
-7.7674E-06
-5.4698E-06
-2.6980E-06
-4.2063E-07
1.4042E-06
-1.8293E-06
-3.9503E-06
-4.5767E-07
-7.2966E-07
-4.3947E-06
3.2032E-06
2.8692E-06
7.4306E-07
1.8826E-06
2.1323E-06
2.2168E-06
4.2718E-07
1.4096E-06
-2.9743E-06
-1.5686E-06
2.9499E-06
3.3975E-08
-2.4173E-06
2.4809E-06
4.3751E-07
-8.9461E-08
-3.4962E-06
-7.5580E-07
4.7113E-08
-3.2315E-07
3.2403E-06
-6.8249E-07
1.7967E-06
1.3525E-06
-3.3582E-07
-2.4314E-06
-3.3839E-06
2.9269E-06
-1.5362E-06
3.6004E-08
1.5269E-06
-2.5448E-06
1.0024E-07
1.6263E-06
-2.4664E-06
-1.1648E-06
-2.0327E-06
-2.0275E-06
-1.0582E-06
-7.6312E-07
1.9244E-06
-2.0159E-06
2.0843E-07
-4.6891E-06
-9.9973E-07
3.4776E-06
-3.5661E-06
-2.1510E-07
-9.8832E-07
-4.3124E-07
-1.3867E-07
-3.9133E-06
9.0137E-07
1.2688E-06
6.3832E-08
-1.1123E-06
2.2409E-06
3.3245E-06
1.0071E-06
-2.7726E-06
-3.1823E-06
-6.6266E-06
2.1977E-06
2.3317E-06
2.7972E-06
1.3102E-06
-1.8647E-06
-1.8640E-06
1.0725E-06
-4.6060E-07
-3.3048E-07
-3.7243E-06
2.5487E-06
-1.0488E-06
-2.4937E-06
9.0836E-07
2.2530E-06
-1.1754E-06
1.9050E-06
1.3659E-06
-7.6545E-07
2.1227E-06
7.3151E-09
5.6397E-07
1.5095E-06
2.7521E-06
1.6380E-06
-5.4295E-07
2.6149E-07
-1.5124E-06
-1.3303E-06
-6.0362E-07
3.9474E-06
-2.4144E-06
4.9144E-06
8.5185E-07
5.7266E-06
-1.4442E-06
2.0674E-06
5.8091E-06
2.2208E-06
5.0056E-06
7.7573E-07
5.9885E-07
-2.0317E-06
1.1214E-06
-1.1850E-06
1.1465E-06
2.4124E-06
-4.0637E-06
2.2116E-06
3.8643E-06
-3.6204E-07
3.4391E-06
-7.7084E-07
-6.9024E-07
1.4151E-06
1.8581E-06
-1.6982E-06
6.0002E-06
4.3112E-06
-2.3350E-06
-9.9204E-08
-6.4302E-07
-4.8558E-07
-1.6827E-08
4.7683E-07
1.7715E-06
-1.8612E-06
5.0896E-06
-3.1891E-06
-1.6417E-06
1.8404E-07
-2.8208E-06
3.8144E-06
-4.0490E-06
1.1074E-07
-1.2071E-07
1.3678E-06
-1.1257E-06
1.1305E-06
-3.5735E-07
1.8379E-06
3.4570E-06
-3.4230E-06
3.3364E-06
4.3477E-06
-1.1885E-06
-2.2982E-07
1.1221E-05
2.1444E-06
-4.2433E-06
-1.0265E-07
1.3723E-07
1.3667E-06
1.8361E-06
-1.8856E-06
2.4157E-06
1.2207E-06
1.4398E-06
-4.4498E-06
-3.5758E-07
-6.7352E-07
3.2489E-06
-1.8802E-06
-2.5475E-07
1.2523E-06
-2.3396E-06
-3.8540E-06
-9.5098E-07
-5.4606E-06
-4.5517E-06
1.6852E-06
1.1672E-06
1.6961E-06
2.1798E-06
-4.0638E-07
-2.4101E-07
-1.3470E-06
-5.1556E-06
-4.4690E-07
-1.4757E-06
-5.3781E-07
1.2331E-06
2.4206E-06
1.1398E-06
2.6799E-06
1.3074E-06
8.4031E-07
-2.7582E-06
1.4136E-06
5.7496E-06
-1.9300E-07
-3.2352E-06
-1.8351E-06
1.0150E-06
-2.6793E-06
1.2129E-06
-1.7670E-06
-9.8810E-08
-5.5132E-07
-8.8937E-07
-7.5334E-07
1.7498E-07
-4.0734E-06
-3.8016E-07
2.0266E-06
-4.3259E-07
-4.6834E-06
6.5217E-07
1.9275E-06
1.0598E-06
-1.4393E-06
-1.2303E-06
3.9846E-06
2.1738E-06
-2.0964E-06
8.6037E-07
1.8638E-06
-1.8688E-06
-1.3232E-06
-2.2529E-06
3.5653E-06
-1.5157E-06
-6.7171E-07
6.3234E-07
2.8536E-09
2.2479E-06
2.1022E-06
1.5181E-06
-3.4363E-06
5.6804E-06
-4.7258E-07
1.4502E-06
-3.9705E-06
-1.9418E-06
-4.0722E-06
-3.9181E-06
1.1441E-06
1.6669E-06
3.7267E-06
2.4458E-06
2.2956E-07
2.0687E-06
2.5454E-06
1.4663E-07
-4.7839E-08
1.0470E-06
-8.5598E-08
7.6105E-07
3.0841E-07
1.2124E-06
-7.4784E-07
2.4601E-06
7.6412E-07
-3.7415E-06
8.3200E-08
1.8017E-06
2.9687E-06
-3.4818E-06
-2.5323E-06
-7.4540E-06
-4.0640E-06
-6.2416E-06
-1.5095E-08
1.8448E-06
3.0086E-06
-6.2124E-07
-1.1661E-06
1.4592E-06
-3.3634E-06
8.2388E-07
-1.3283E-06
-4.9350E-06
-4.0043E-07
-9.0418E-09
1.1890E-06
-1.7037E-06
-3.7310E-07
2.4803E-06
4.2743E-07
-1.0979E-06
3.5790E-07
6.3312E-07
2.4293E-06
-1.6396E-06
-3.7282E-06
-2.6208E-06
-1.3928E-06
1.5421E-06
-1.4551E-06
-1.0853E-06
-5.7471E-06
-6.8932E-08
-1.9730E-06
1.1972E-06
-1.5803E-06
-5.8189E-06
-2.7323E-06
5.2975E-07
2.9102E-06
-2.0692E-06
-2.5235E-06
1.5877E-06
6.9743E-07
-1.3371E-06
2.3566E-06
1.8357E-06
1.5469E-06
-4.7303E-07
2.1704E-06
-1.7612E-06
1.2105E-06
-1.1663E-06
5.0315E-06
-3.4092E-06
-1.7269E-06
-3.5747E-07
3.3422E-06
-1.2336E-06
-8.6656E-07
6.3284E-07
-7.6990E-06
-3.3793E-06
3.7752E-07
-2.0981E-06
3.0963E-06
2.5906E-06
-6.3122E-07
1.0360E-06
-2.4737E-06
4.0648E-06
1.4799E-06
-1.6813E-06
6.0305E-07
-5.5449E-06
6.2876E-07
1.5338E-06
-1.5933E-06
-2.5242E-06
-4.1344E-06
-2.7912E-06
-4.3104E-06
-6.4960E-06
3.4304E-06
-2.1852E-06
