# Supplementary material for: MR Spectroscopy in Prostate Cancer: New Algorithms to Optimize Metabolite Quantification
Source: PLoS One. 2016 Nov 10;11(11):e0165730. doi: 10.1371/journal.pone.0165730 (PMC5104319; doi:10.1371/journal.pone.0165730)
Supplement: S4 File — This is the working directory that should be copied on the user’s home folder to install and run the program (by following the instructions in “How_to_compile.txt”). It contains a copy of all the previously cited files (“How_to_compile.txt”, “ProstateBuster.cpp” and “readme.txt”) and some raw data examples to test “ProstateBuster” program. (ZIP) [file pone.0165730.s004.zip › S4_File/ReFID/in vitro/RePhantom5_Cit60_1024.txt]

3.0924E-04
5.7187E-04
3.5226E-04
4.4409E-05
-1.6126E-04
-1.4048E-04
9.5699E-05
3.7481E-04
4.8301E-04
3.5250E-04
7.6271E-05
-1.2931E-04
-1.1119E-04
1.0454E-04
3.5965E-04
4.3563E-04
2.5699E-04
-4.8339E-05
-2.5190E-04
-1.7235E-04
1.5860E-04
5.1012E-04
6.3803E-04
4.3457E-04
1.0386E-05
-3.3469E-04
-3.6709E-04
-9.0940E-05
3.1606E-04
5.6029E-04
4.9878E-04
1.7659E-04
-1.6774E-04
-3.0591E-04
-1.6355E-04
1.2431E-04
3.4620E-04
3.5952E-04
1.9340E-04
-1.6621E-05
-1.0255E-04
-8.9276E-06
1.6260E-04
2.8492E-04
2.5440E-04
1.1170E-04
-4.5016E-05
-1.2013E-04
-6.1179E-05
5.8829E-05
1.6582E-04
1.9187E-04
1.4428E-04
8.5690E-05
4.1263E-05
2.1468E-05
3.7013E-06
-3.7920E-06
3.4432E-06
5.8731E-05
1.4675E-04
2.2301E-04
2.2467E-04
1.3055E-04
-2.3626E-05
-1.4152E-04
-1.3322E-04
-1.6656E-05
1.3027E-04
2.2246E-04
1.7350E-04
4.4843E-05
-6.4855E-05
-8.1694E-05
1.4497E-05
1.3846E-04
1.8793E-04
1.2185E-04
-9.1441E-06
-1.0225E-04
-6.4166E-05
7.1393E-05
2.2491E-04
2.6373E-04
1.5022E-04
-4.9743E-05
-2.0844E-04
-2.1731E-04
-6.5737E-05
1.3039E-04
2.6498E-04
2.6314E-04
1.2828E-04
-3.6591E-05
-1.2048E-04
-9.6843E-05
2.3804E-06
8.9964E-05
1.3355E-04
1.1170E-04
8.0681E-05
5.5636E-05
5.3870E-05
4.3251E-05
1.3721E-05
-2.2992E-05
-4.5603E-05
-2.3719E-05
3.7851E-05
9.8852E-05
1.2077E-04
8.9389E-05
4.0801E-05
2.2496E-06
9.1253E-06
3.7707E-05
6.7323E-05
6.5030E-05
4.2257E-05
1.5959E-05
1.5542E-05
5.6998E-05
1.0066E-04
1.0812E-04
6.0118E-05
-1.8643E-05
-7.7023E-05
-6.3196E-05
2.0392E-05
1.1346E-04
1.6645E-04
1.4327E-04
5.8967E-05
-2.1331E-05
-5.1132E-05
-1.8836E-05
5.4610E-05
1.0457E-04
1.1029E-04
7.1751E-05
3.3123E-05
9.7368E-06
1.9795E-05
4.5462E-05
5.9216E-05
5.1832E-05
3.7204E-05
1.9838E-05
2.4161E-05
4.1718E-05
6.9591E-05
7.5196E-05
7.4399E-05
5.5497E-05
5.8620E-05
5.3920E-05
5.1460E-05
3.0655E-05
3.4826E-06
3.1734E-08
2.9773E-05
8.2872E-05
1.2198E-04
1.1151E-04
5.7769E-05
-9.2251E-06
-5.8841E-05
-3.5127E-05
3.9002E-05
1.2388E-04
1.6029E-04
1.3044E-04
4.3296E-05
-3.0236E-05
-4.2803E-05
8.3850E-06
8.3971E-05
1.2069E-04
1.0112E-04
4.0597E-05
-1.7479E-05
-2.9471E-05
2.2641E-05
9.4406E-05
1.3410E-04
1.0586E-04
2.8385E-05
-3.7330E-05
-5.0458E-05
1.5358E-05
9.9908E-05
1.5112E-04
1.3986E-04
6.2378E-05
-1.4196E-05
-6.1347E-05
-3.8084E-05
3.4042E-05
1.0099E-04
1.1677E-04
8.3416E-05
2.8285E-05
-8.2042E-06
-1.4738E-05
1.6862E-05
4.6556E-05
6.5827E-05
5.8351E-05
3.9835E-05
2.4224E-05
2.5743E-05
4.3278E-05
5.2697E-05
4.9390E-05
3.8272E-05
1.7646E-05
1.4662E-05
1.7757E-05
2.8762E-05
3.5193E-05
3.7497E-05
4.0339E-05
3.9292E-05
3.4697E-05
2.8543E-05
2.7051E-05
1.6662E-05
7.7551E-06
2.3589E-05
3.0946E-05
4.6792E-05
5.1069E-05
3.9123E-05
1.7587E-05
6.1987E-06
3.7538E-06
6.0878E-06
2.8036E-05
3.8609E-05
4.4843E-05
2.6872E-05
9.4557E-06
3.9122E-06
1.3992E-05
2.6451E-05
3.3191E-05
3.2236E-05
1.4869E-05
6.9829E-06
1.3852E-06
1.2406E-05
2.3346E-05
2.8081E-05
2.2105E-05
1.6694E-05
1.0801E-05
3.2399E-06
8.0006E-06
1.3604E-05
1.8495E-05
2.0306E-05
1.8529E-05
1.7087E-05
2.0577E-05
1.7500E-05
1.2183E-05
5.4974E-06
-1.4334E-06
6.1838E-06
2.3841E-05
2.6941E-05
3.2832E-05
1.9894E-05
2.2297E-06
-7.0732E-06
-8.9706E-06
7.5823E-06
2.1645E-05
3.4426E-05
2.0868E-05
7.6024E-06
-1.8158E-06
3.9801E-06
2.0122E-05
2.6886E-05
3.4633E-05
1.6019E-05
2.2861E-06
-1.2190E-05
-5.3621E-06
1.3449E-05
3.1131E-05
3.5391E-05
1.6635E-05
3.9679E-06
-7.5010E-06
-8.9700E-06
6.8648E-06
2.5494E-05
3.5879E-05
2.8431E-05
1.3149E-05
2.8948E-06
-2.7983E-06
5.5091E-06
1.8566E-05
2.0866E-05
2.0532E-05
1.2471E-05
9.7578E-06
6.8870E-06
1.2322E-05
1.2620E-05
1.7360E-05
1.1894E-05
5.9047E-06
7.2005E-07
8.2926E-06
1.6188E-05
2.3617E-05
1.8131E-05
1.5688E-05
7.1282E-06
7.7912E-06
1.1509E-05
1.3176E-05
1.0944E-05
3.2183E-06
3.5488E-06
-1.9114E-06
7.2752E-06
1.5600E-05
1.7317E-05
1.3323E-05
6.9189E-06
8.5304E-07
-2.6171E-06
5.2264E-06
1.5354E-05
1.7861E-05
1.7650E-05
8.0047E-06
3.2425E-06
-4.4395E-06
-1.0652E-07
1.3576E-05
1.3487E-05
1.0818E-05
4.6691E-06
-2.5490E-06
-6.2620E-07
2.2708E-07
8.0795E-06
1.7050E-05
1.7381E-05
2.9781E-06
-3.0213E-06
-1.0613E-06
3.3950E-06
6.0255E-06
1.1881E-05
1.5362E-05
1.2391E-05
1.0336E-06
-2.2308E-06
-2.0338E-06
-1.1441E-06
2.4842E-06
6.6374E-06
5.0330E-06
5.8491E-06
1.1171E-06
-1.0209E-06
1.2001E-06
1.5155E-06
7.6129E-07
2.3856E-06
2.3326E-06
1.0932E-05
6.7629E-06
4.2335E-06
-1.7880E-06
1.9719E-06
1.4317E-06
-1.7225E-07
2.6611E-06
5.0067E-06
2.4706E-06
-6.6532E-08
-1.2307E-07
-1.6661E-07
4.5995E-06
1.1372E-05
5.1524E-06
1.2257E-06
-7.0966E-08
-5.6711E-06
-3.4507E-07
8.1800E-06
9.2972E-06
5.1221E-06
1.6798E-06
3.5350E-06
-1.8064E-06
-6.4619E-06
-1.5245E-06
4.4637E-06
3.7437E-06
6.5376E-06
1.0385E-05
-2.0547E-06
-2.0656E-07
4.4439E-07
5.4843E-06
3.7509E-06
7.5487E-07
2.6640E-06
8.1607E-07
1.0402E-06
2.6784E-06
1.7951E-06
2.0991E-06
-8.8651E-07
-1.0725E-06
-2.2633E-06
1.3704E-06
-5.2905E-07
3.5264E-06
-3.4359E-06
-8.7160E-07
3.5326E-06
-6.6409E-08
-5.9659E-07
8.0786E-06
3.5006E-07
-1.8184E-06
-5.4532E-06
-4.7727E-06
2.8212E-06
4.6208E-06
6.1549E-06
2.0912E-06
-3.9260E-07
-4.5146E-06
-4.1818E-06
-2.4532E-06
6.9008E-06
2.0419E-06
8.3459E-06
-1.1584E-06
-5.2871E-06
-1.1457E-06
-7.5373E-07
6.9700E-06
5.1393E-06
4.7432E-06
-2.4896E-06
-1.9147E-06
-5.2347E-06
-5.2958E-06
9.6542E-06
6.8525E-06
1.8455E-06
-1.5683E-06
-6.9897E-07
-9.9333E-06
-7.1636E-06
-9.7452E-07
5.5995E-06
3.2144E-06
1.8109E-06
-4.0921E-06
-8.6473E-06
-2.4793E-07
-5.0242E-07
3.8760E-06
5.2562E-06
2.0659E-06
-1.9825E-06
-3.0220E-06
-2.2938E-06
4.8548E-06
2.4993E-06
-1.9859E-06
1.7927E-06
1.1712E-06
-1.8325E-06
-1.6670E-06
2.2170E-06
5.9420E-06
7.0170E-06
-4.6525E-06
-4.9899E-06
1.1836E-06
2.4415E-06
-2.9659E-06
-1.4983E-06
-5.3120E-06
1.2777E-06
-2.7639E-06
2.6093E-06
-2.8494E-06
-7.8188E-07
-3.5220E-06
-1.4331E-06
-7.3174E-06
3.3723E-06
-8.0216E-08
1.1938E-06
2.0975E-06
5.6298E-07
2.2584E-06
4.0102E-07
-4.9728E-06
-3.3686E-06
1.8204E-06
5.4289E-07
-8.8649E-07
-1.1812E-06
-9.3268E-08
2.9995E-07
-2.8101E-08
-1.6568E-06
8.3365E-07
1.5804E-06
2.6701E-06
3.5474E-06
-2.0921E-06
-1.7749E-06
-4.3657E-06
-2.5481E-06
3.6803E-08
-1.4050E-07
-3.5186E-06
-5.0376E-06
6.0412E-07
-1.8811E-06
-6.9123E-07
-9.8663E-07
-3.5298E-06
1.7084E-06
-3.2457E-09
3.0777E-06
-2.4754E-06
-2.7508E-06
-2.1849E-06
-4.3341E-06
1.0575E-06
2.0466E-06
-2.4318E-06
1.6562E-06
-2.4766E-09
4.8551E-06
-3.0736E-06
-2.5250E-07
5.0646E-07
-4.6974E-06
-1.8412E-06
-8.1935E-07
-1.0799E-06
3.0861E-07
5.5374E-06
7.0578E-06
1.2861E-06
-2.8722E-06
3.7436E-06
-9.9926E-07
-9.3658E-07
2.7625E-06
-1.7040E-06
-1.5777E-06
2.8154E-06
-2.8648E-06
-1.6650E-06
-4.5168E-06
-1.3476E-06
3.5480E-06
5.4247E-06
-3.9395E-06
-2.4211E-06
-2.9236E-06
-1.8268E-06
-3.5131E-06
-2.8287E-06
1.8052E-06
-2.9028E-06
4.9564E-07
3.2853E-08
-3.1889E-06
2.7323E-07
-6.1751E-07
-3.0712E-06
7.0879E-07
-7.6247E-08
-5.9670E-08
2.2248E-06
3.2862E-06
1.3195E-06
-7.7642E-07
3.7738E-06
-5.7587E-07
-3.1683E-07
2.2673E-07
2.7201E-06
-7.3901E-06
1.8728E-06
-3.0338E-06
2.5790E-06
4.0181E-06
-3.5512E-06
1.2877E-06
-5.3984E-07
-3.4634E-06
9.7309E-07
2.0262E-06
4.0305E-06
8.0113E-07
-9.6702E-07
3.0900E-07
-1.1682E-06
-2.4355E-06
-1.8846E-06
-1.1535E-06
-6.6552E-06
1.5177E-06
1.9966E-06
-2.4279E-07
-2.4532E-06
-4.1133E-06
-9.6757E-07
-1.1635E-06
-2.1999E-07
1.8869E-06
-1.5671E-06
-1.8582E-06
7.5249E-07
-2.3814E-06
2.1006E-06
2.0095E-06
-2.6324E-06
1.8005E-06
-4.1222E-07
8.6827E-07
4.7346E-07
-2.2674E-06
-2.1668E-07
-6.1816E-06
-3.5569E-06
1.3750E-06
3.6233E-06
-1.0812E-06
1.9402E-06
-2.5563E-06
6.5075E-06
1.8259E-06
2.1416E-06
-5.2835E-07
-6.1208E-07
-1.3770E-06
-2.7023E-06
1.1355E-06
-1.5051E-08
2.2140E-07
-4.4351E-07
3.3029E-06
3.6049E-06
2.7296E-06
-5.4526E-06
2.2689E-06
-4.5576E-07
-2.8460E-06
1.3657E-06
7.9346E-07
-2.2016E-06
3.0007E-06
-1.4021E-06
-1.4561E-06
4.2282E-06
4.0432E-06
4.4638E-06
2.9372E-06
3.9824E-08
2.7533E-06
-1.1872E-06
-1.6530E-06
3.4034E-07
-7.8382E-07
2.1450E-06
2.7943E-06
2.0508E-06
-1.4676E-06
-2.1359E-06
5.4608E-06
-4.2761E-07
5.0865E-06
-2.3028E-06
4.1936E-07
-1.1869E-06
1.8359E-06
3.6854E-06
3.5452E-06
-6.7365E-07
-2.3429E-06
2.6641E-06
-2.3979E-06
-6.4905E-07
3.2013E-07
6.0843E-07
-2.6379E-06
-2.9757E-06
7.6160E-06
2.6349E-06
-2.2029E-06
1.0415E-06
1.0745E-06
2.2200E-06
1.9470E-06
5.5804E-07
5.0617E-07
-2.5581E-06
-6.6404E-08
-4.3371E-07
3.2147E-06
1.0144E-07
1.6574E-06
-2.2984E-06
-1.0526E-06
-2.3519E-07
-3.0208E-06
1.0682E-06
-3.3035E-06
4.7075E-06
1.5697E-07
-1.8712E-06
-5.2897E-07
-1.9123E-06
-4.5557E-06
7.2689E-06
-1.0515E-06
3.8762E-06
2.9717E-06
9.1793E-07
4.6078E-06
1.0006E-06
-3.2897E-06
-3.0857E-06
-2.4820E-06
1.0636E-06
-3.3941E-07
8.2942E-07
-1.9704E-06
3.1106E-06
-4.3325E-06
-2.6390E-06
5.0603E-06
2.1004E-06
1.0982E-06
-1.4054E-06
-8.6553E-07
-1.5155E-07
9.5380E-07
2.1713E-06
-3.3067E-06
3.9001E-06
2.6116E-06
-2.5720E-06
1.3148E-06
2.8477E-06
-5.0706E-07
-1.7953E-06
4.8359E-06
7.0501E-06
1.7695E-06
4.2591E-07
-3.5337E-07
1.3627E-06
1.7591E-06
-1.9097E-06
-8.0657E-07
-3.4893E-06
1.0127E-06
4.8212E-06
8.8496E-07
4.0843E-06
7.5784E-07
-1.4440E-07
3.4149E-06
4.9858E-06
2.1772E-06
3.9593E-06
-1.1287E-06
-3.6245E-06
-4.3363E-07
-3.6684E-07
2.7958E-06
4.7265E-06
3.0033E-06
-6.7628E-07
-4.7281E-06
4.7237E-06
2.0726E-06
2.8148E-06
1.1184E-06
-5.5671E-07
4.1821E-06
3.6111E-06
1.1194E-06
1.9780E-06
-2.7322E-06
7.4490E-06
-9.5941E-07
8.9993E-07
3.0803E-07
5.2370E-06
4.0192E-06
2.6170E-06
-4.2723E-06
1.7462E-06
2.9444E-07
1.0887E-06
-1.8613E-07
3.4078E-06
3.0311E-06
5.8032E-06
3.4960E-06
1.3660E-06
7.1693E-06
5.6722E-07
-3.1400E-06
4.9203E-06
-2.9879E-06
6.4817E-07
-4.1243E-07
-2.6474E-06
2.8435E-06
-1.5992E-06
-4.3837E-06
-3.6570E-06
3.4596E-07
2.2752E-06
1.6397E-06
1.5871E-06
1.4220E-06
1.5107E-06
1.9809E-07
3.4054E-06
2.6529E-06
1.7652E-06
4.1832E-06
-2.0457E-07
-1.4148E-06
5.1672E-06
6.4038E-07
-4.6830E-07
-1.0821E-06
2.1991E-06
-3.4371E-06
4.6235E-06
4.8201E-06
4.9466E-06
4.5460E-06
-4.2728E-06
-5.6096E-06
6.2892E-06
-2.7066E-06
-4.9984E-06
4.1567E-06
-1.8568E-06
-1.4245E-06
1.8489E-06
-2.7812E-07
3.1572E-06
8.3943E-07
5.3634E-07
-6.4191E-08
-1.8885E-06
1.6572E-06
7.1624E-07
-4.7628E-06
2.9232E-06
5.0573E-06
3.3854E-06
5.3223E-06
-1.7025E-06
-1.4412E-06
2.5846E-06
7.4651E-07
-6.4412E-07
4.4852E-07
1.4830E-06
-1.7994E-06
-2.5315E-06
3.5027E-06
2.2236E-06
6.3787E-06
2.1772E-06
1.7304E-06
4.5902E-06
8.4201E-07
4.2146E-06
1.9408E-06
-1.3279E-06
-2.0165E-06
2.7715E-06
7.5982E-06
2.8482E-06
-1.4454E-06
2.9950E-06
-2.6478E-06
-3.8250E-06
5.3919E-06
7.6023E-08
-2.1305E-07
-1.2470E-06
-8.7829E-07
-6.3968E-07
4.6111E-06
1.0634E-07
3.4889E-06
1.4592E-06
-4.5637E-07
1.8205E-06
6.7361E-06
-8.9557E-07
4.5556E-06
-1.8815E-06
2.4037E-07
-3.2504E-06
1.8602E-06
-1.1771E-06
-9.2642E-08
2.4213E-06
-2.5456E-08
1.2615E-07
4.3965E-06
-1.2797E-07
-1.6576E-07
1.3446E-06
3.9355E-06
-9.8580E-07
2.5943E-06
2.6547E-06
1.3935E-06
6.7763E-07
3.5134E-06
7.6387E-07
-1.3982E-06
4.7132E-06
-5.5541E-06
-4.0155E-08
-2.4580E-06
9.8483E-07
2.6597E-06
1.1837E-06
-2.1829E-06
9.3258E-07
-5.4394E-06
3.6699E-07
5.9784E-06
5.1198E-08
5.7917E-06
7.8705E-07
6.1347E-06
1.3990E-06
-6.6777E-07
1.4778E-06
3.6200E-08
2.2440E-07
-2.8716E-06
-3.0245E-06
-1.9078E-06
1.0048E-07
-6.4751E-06
1.9006E-06
-3.6328E-06
-2.0083E-06
-4.3025E-06
1.9628E-06
2.9020E-06
-1.1870E-06
-5.0521E-07
3.9568E-06
2.5927E-06
3.8980E-06
2.8987E-06
4.5178E-06
6.0721E-07
-2.0231E-06
2.2820E-06
-1.0561E-06
4.5679E-06
-3.1643E-06
-8.0547E-06
-1.0568E-07
2.7776E-06
2.6564E-06
-3.4507E-06
-2.7309E-07
1.7716E-06
-5.5632E-07
-2.9263E-06
7.1628E-07
4.2162E-06
3.2244E-06
1.0601E-06
-8.9121E-07
-9.3408E-07
8.3568E-07
1.9257E-06
2.8663E-06
-4.0536E-06
7.2759E-07
-3.1668E-07
4.4811E-06
3.7183E-06
2.6951E-06
-3.9541E-06
-7.9255E-07
-6.3551E-06
-3.4953E-06
1.4983E-06
-1.0946E-06
-3.6273E-07
-1.5271E-06
