# Supplementary material for: MR Spectroscopy in Prostate Cancer: New Algorithms to Optimize Metabolite Quantification
Source: PLoS One. 2016 Nov 10;11(11):e0165730. doi: 10.1371/journal.pone.0165730 (PMC5104319; doi:10.1371/journal.pone.0165730)
Supplement: S4 File — This is the working directory that should be copied on the user’s home folder to install and run the program (by following the instructions in “How_to_compile.txt”). It contains a copy of all the previously cited files (“How_to_compile.txt”, “ProstateBuster.cpp” and “readme.txt”) and some raw data examples to test “ProstateBuster” program. (ZIP) [file pone.0165730.s004.zip › S4_File/ReFID/in vivo/Re_SV_TE140_1024.txt]

2.72020E-05
1.01050E-04
1.46840E-04
6.59390E-05
-1.06200E-04
-1.65400E-04
-6.24540E-05
2.18950E-05
-8.83390E-06
-6.19920E-05
-3.91410E-05
-7.29670E-07
-2.73030E-05
-8.48370E-05
-8.20980E-05
-3.90440E-05
-3.99440E-05
-8.26340E-05
-9.98270E-05
-6.44260E-05
-3.15240E-05
-2.06820E-05
-1.95630E-07
3.09710E-05
5.30340E-05
3.76320E-05
-1.93980E-05
-7.61500E-05
-9.84140E-05
-5.19240E-05
7.48770E-06
3.89370E-05
2.98710E-05
1.62500E-05
-3.63530E-06
-2.83310E-05
-6.70590E-05
-6.45780E-05
-1.94660E-05
-2.82140E-06
-1.30500E-05
-2.10580E-05
-5.78860E-06
6.91540E-06
1.98430E-06
-1.19530E-05
-3.49580E-06
7.96110E-06
3.25750E-06
-1.38820E-05
-1.67010E-05
-2.07860E-05
-1.17850E-05
-8.62730E-06
4.67770E-06
1.26020E-05
1.31720E-05
-1.15260E-06
-1.16600E-05
-7.55200E-06
-8.79070E-06
-9.97560E-06
-8.36860E-06
-1.18380E-05
-1.15080E-05
-2.31740E-06
5.92570E-06
3.89190E-06
-1.57110E-07
1.56490E-06
9.62340E-06
1.12320E-06
-1.72380E-05
-2.76340E-05
-2.01640E-05
-8.02660E-06
4.37700E-06
1.45950E-05
3.50700E-05
3.25830E-05
-9.83610E-06
-4.49810E-05
-5.79350E-05
-3.73010E-05
-1.05670E-05
1.24230E-05
3.32670E-05
3.23220E-05
1.54170E-05
-6.40070E-06
-1.70320E-05
-9.97030E-06
6.58840E-06
7.78170E-06
-2.21150E-06
-1.30540E-05
-2.56360E-05
-3.14670E-05
-1.27340E-05
1.80040E-05
3.59630E-05
3.51800E-05
1.70760E-05
-1.76290E-05
-4.57640E-05
-5.09380E-05
-1.73700E-05
1.12100E-05
3.49130E-05
4.19720E-05
2.31830E-05
-1.24740E-05
-3.94340E-05
-4.13420E-05
-2.30680E-05
-6.24490E-07
1.15580E-05
9.30210E-06
-2.02600E-07
-3.04740E-06
-6.78310E-06
-5.27990E-06
-2.96780E-06
8.86580E-06
8.74980E-06
-7.00270E-06
-1.80450E-05
-2.20150E-05
-1.32680E-05
-6.89070E-06
4.75500E-06
1.32150E-05
1.71200E-05
8.43420E-07
-1.07670E-05
-1.44420E-05
-1.45240E-05
-1.06980E-05
-2.82970E-06
-6.36480E-06
7.33020E-06
7.41510E-06
-1.16990E-06
1.61120E-06
9.04560E-06
-6.24960E-06
-3.13820E-06
-7.92260E-06
-1.53830E-05
-1.52450E-06
2.96660E-06
6.78210E-06
5.26070E-06
-1.30050E-06
-1.63450E-06
-9.42840E-06
2.60600E-06
-1.08330E-06
-5.51230E-06
9.36030E-07
-8.69060E-06
-5.10730E-06
-6.01610E-06
1.30700E-07
4.65450E-06
8.19070E-06
4.83320E-06
7.36240E-07
-9.61310E-06
-1.36690E-05
-1.15720E-05
-1.12470E-05
5.05870E-06
5.63130E-06
1.29400E-05
7.15590E-06
-1.58200E-06
-3.03470E-06
-1.01940E-05
-1.20210E-05
-9.38210E-06
-6.95950E-06
-1.77260E-06
1.74660E-06
4.23590E-07
2.26690E-06
1.07290E-05
-1.07000E-06
1.69020E-06
-9.13940E-06
-7.72070E-06
-9.37010E-06
-2.05210E-06
-1.66640E-06
3.10130E-06
7.34600E-06
5.01810E-06
-2.60450E-06
9.91660E-08
-6.80070E-06
4.22300E-07
-8.22410E-06
-5.48460E-06
-3.65000E-06
-2.49270E-06
-4.85840E-06
-1.24400E-07
-5.97730E-07
5.07840E-07
4.60370E-06
-2.00960E-06
-8.99650E-06
-9.48220E-06
-5.65380E-06
9.87450E-07
5.43690E-06
3.43990E-06
4.11720E-06
6.38360E-06
1.15200E-06
-1.28330E-06
-8.99650E-07
-6.79970E-06
-2.31990E-07
-8.19600E-06
-4.97120E-06
-1.10410E-06
1.11770E-06
2.85290E-06
3.54420E-06
8.30470E-07
4.65380E-07
-3.68060E-06
-3.17530E-06
-2.92370E-06
-9.93200E-06
4.72500E-07
5.17410E-07
1.18740E-06
1.25580E-06
-1.16900E-07
2.63800E-06
1.86450E-06
3.95930E-06
-4.57250E-06
-1.79370E-06
-2.19060E-06
-6.97200E-06
-3.38130E-06
2.84740E-06
6.05110E-06
7.94790E-06
3.60420E-06
-2.07550E-06
-2.72310E-06
3.22850E-07
-1.79140E-06
4.29130E-07
2.74550E-06
7.08550E-06
1.02490E-06
4.81800E-07
4.92350E-07
-5.06110E-08
2.75070E-06
1.06320E-06
-5.84960E-07
-4.13550E-06
-4.66800E-06
-3.62450E-06
-5.05300E-06
5.99970E-07
3.19940E-06
5.78840E-06
-1.45160E-06
9.12510E-07
-4.00730E-06
-6.56690E-06
-7.15340E-06
-6.01330E-06
3.05310E-06
5.88360E-06
3.17060E-07
4.69960E-06
2.61030E-06
-1.37200E-06
1.92870E-06
2.25230E-06
-3.44920E-08
-7.21140E-06
-1.96750E-06
-6.63200E-06
-1.72060E-06
-3.53900E-06
2.50970E-06
3.33470E-06
5.37560E-06
1.09310E-06
-5.16390E-06
9.76910E-07
-3.57520E-06
-1.27800E-07
2.93730E-06
1.55640E-06
2.67890E-06
6.18840E-07
7.75760E-07
-8.22190E-07
1.65770E-06
-1.35970E-07
-3.51470E-06
-1.64580E-06
2.28260E-06
5.36080E-07
7.00520E-07
1.63580E-06
4.31450E-06
2.19830E-06
-3.18260E-07
-3.20580E-06
2.02520E-06
1.60260E-06
-2.47520E-06
3.76040E-06
-1.99730E-06
3.20740E-07
-5.66200E-07
3.32110E-06
9.79570E-07
1.60000E-06
4.08770E-07
-1.63760E-06
-5.64580E-06
-9.16580E-07
8.41580E-07
2.45230E-06
1.72050E-06
9.82310E-07
3.58130E-06
-1.85950E-06
-2.00510E-06
2.39200E-06
1.62100E-06
-4.32890E-06
1.71630E-06
-1.45230E-07
6.86580E-06
4.55840E-06
9.75780E-07
-1.01450E-06
7.11690E-07
2.40400E-06
-4.82300E-06
-2.38750E-06
-1.46450E-06
-6.66800E-07
2.93400E-07
2.61780E-08
5.67130E-06
3.75710E-06
-7.96720E-07
-2.44710E-06
-6.74970E-07
-2.68120E-06
8.93060E-07
-1.20560E-06
-4.40290E-06
-9.27420E-07
-4.32670E-06
-3.04630E-06
7.78780E-07
5.15740E-06
-8.75810E-07
-2.84970E-06
-2.76620E-06
1.10570E-06
-4.93110E-06
-1.31670E-06
1.47720E-06
-1.85180E-06
3.98220E-06
-1.12320E-06
2.03880E-06
-2.91090E-07
9.22420E-07
-1.95850E-06
2.65870E-06
-6.61110E-06
1.02920E-06
3.85170E-06
-2.17880E-06
2.27560E-06
6.45580E-06
7.82710E-06
1.79980E-06
-5.16900E-06
-3.16740E-07
-6.89440E-06
-3.07150E-07
1.41510E-06
1.84570E-07
1.38100E-07
-1.70790E-06
-9.11390E-07
2.31690E-07
-1.31570E-07
1.93010E-06
2.03500E-06
4.17860E-06
-3.30070E-06
7.19620E-07
-4.59470E-06
-6.55230E-08
1.72490E-06
2.21830E-07
6.71840E-07
-4.93530E-07
-4.45960E-06
4.38090E-06
-1.26250E-06
-3.16400E-06
-7.96880E-07
-2.06180E-06
-3.56640E-06
3.05200E-06
-9.28270E-08
4.94430E-06
-8.61670E-07
9.53200E-07
1.26720E-06
9.60950E-07
-5.20110E-06
-6.16150E-07
7.10670E-07
1.70670E-06
-1.16020E-06
-8.72080E-07
-2.20270E-06
-3.80000E-06
1.90810E-07
-4.19280E-07
-1.28100E-07
-4.62600E-06
6.39580E-07
-4.40260E-08
3.74950E-06
8.85820E-07
-5.68030E-07
1.46080E-06
3.96000E-07
-6.94110E-07
-4.15390E-08
-2.35040E-07
8.65730E-07
1.07520E-06
-1.69500E-06
3.71350E-06
-7.21030E-07
-3.29210E-06
6.00040E-06
-3.47810E-06
-9.83970E-07
2.35730E-06
-1.25410E-06
-2.37200E-06
-2.00740E-06
5.07060E-06
-3.75210E-06
2.25700E-06
-2.96190E-06
-7.98520E-07
-2.96450E-06
-4.77470E-06
-1.19240E-07
2.63940E-06
6.21200E-06
-1.30960E-06
-2.50850E-06
4.03480E-06
4.13040E-06
-3.85800E-06
-7.16030E-06
-8.58830E-07
-9.28320E-07
6.23580E-07
4.69370E-06
1.86390E-06
5.10520E-06
2.06490E-06
5.61370E-07
2.37770E-08
7.31120E-07
-1.15610E-06
-2.75630E-06
3.64560E-06
-1.13320E-06
2.21490E-07
-2.18220E-06
3.61010E-06
2.73520E-06
3.35460E-06
4.75750E-07
3.42090E-06
-1.03710E-06
-1.35650E-06
-3.33150E-06
3.35530E-06
-1.21190E-06
6.48240E-06
3.37070E-06
2.55810E-06
-1.21920E-06
3.44250E-06
-4.50810E-06
-4.78940E-06
-4.60820E-07
4.02220E-08
-7.04030E-07
-5.71860E-06
-2.58360E-06
-1.17790E-06
8.17060E-06
6.10670E-06
1.15940E-06
-3.36020E-06
-2.09140E-06
-7.71230E-07
1.18270E-06
7.99120E-07
-1.09040E-06
-1.53450E-06
2.25990E-06
2.55540E-06
-2.08260E-07
-1.39770E-07
1.51890E-06
-2.73790E-06
-3.82960E-07
-2.95980E-06
-1.42390E-06
3.95170E-07
-3.06420E-06
-2.51150E-06
-1.73940E-06
-1.68560E-06
1.72870E-06
2.20950E-06
-1.54020E-06
-1.20800E-06
2.88300E-06
1.56350E-06
-1.75760E-06
-9.31560E-07
1.36830E-06
-1.22130E-06
-1.84340E-06
2.76000E-08
5.23150E-06
-2.01560E-06
-1.17410E-06
2.35670E-06
-1.63440E-06
-5.68920E-07
5.52020E-06
-7.15380E-07
-1.82480E-06
4.62890E-07
-2.59710E-06
4.40660E-06
-7.49400E-07
-5.38980E-06
-4.67570E-06
-2.11590E-06
7.83820E-07
1.24470E-06
-1.15780E-06
2.50940E-06
-3.94700E-06
-8.06750E-06
-6.67430E-06
-1.75460E-07
-1.69130E-06
-3.51690E-06
-2.53890E-06
-3.14630E-07
-3.55780E-06
3.88900E-07
-1.31820E-06
1.08290E-06
2.86370E-07
-3.33310E-06
-2.36220E-07
1.58760E-06
5.67920E-06
8.28840E-07
-1.10360E-06
-7.74280E-07
-1.12620E-06
-3.34440E-06
-8.07670E-07
-3.98390E-06
-3.65520E-06
-1.66060E-06
2.47920E-07
-1.42300E-06
1.69000E-07
-2.11640E-06
1.83430E-06
5.08740E-06
1.18280E-06
3.75270E-06
-4.23650E-07
4.80910E-06
1.01700E-07
1.93600E-06
1.65700E-06
-1.79720E-06
-1.91810E-06
7.59080E-07
5.23940E-06
-8.90100E-07
-8.23990E-07
5.76430E-07
5.10080E-06
4.02330E-06
2.07930E-06
3.93450E-06
-5.63080E-06
2.20120E-06
-2.87200E-06
-1.24820E-06
2.16420E-06
2.31430E-06
2.27910E-07
-2.36700E-06
-1.92370E-06
-5.06310E-06
1.71510E-07
5.39000E-06
6.02100E-06
1.53000E-06
-3.37720E-06
-5.12230E-06
-1.70180E-06
4.05770E-06
2.43730E-06
5.37780E-06
6.35560E-07
-1.84520E-06
1.20920E-06
-2.12320E-06
1.18240E-06
2.15830E-06
-6.10940E-06
4.47450E-06
5.58670E-06
-6.74100E-07
2.89330E-06
-1.88030E-06
-2.72780E-07
2.63120E-06
5.78240E-08
-7.83320E-07
-2.92820E-06
-9.08830E-08
1.94700E-06
-2.00910E-06
-3.76550E-06
-1.94080E-06
3.75140E-06
-2.18150E-06
-2.50220E-06
2.77540E-06
3.50230E-06
4.71500E-07
3.00290E-06
3.72260E-06
-1.34270E-06
-1.18950E-06
-1.65480E-06
1.85540E-06
-1.90150E-07
6.48340E-07
-1.65490E-06
-2.69640E-06
1.44930E-06
-4.32830E-07
-2.39100E-06
4.73930E-07
2.41800E-06
-9.42780E-07
4.44780E-07
-1.87080E-07
-5.37270E-06
2.18460E-06
-5.10950E-06
-9.56160E-07
-2.15700E-06
5.21250E-06
-2.00260E-06
1.13990E-06
2.51750E-07
5.26790E-07
-5.30730E-06
5.58970E-06
-2.10790E-06
2.25980E-07
1.96230E-06
5.68950E-07
4.55260E-06
-3.73020E-06
1.24580E-06
6.91050E-07
2.12270E-06
1.95320E-06
4.71880E-06
5.32250E-06
-1.86940E-07
-6.41720E-07
1.23150E-06
-5.04930E-06
1.28690E-06
-2.62010E-06
-1.84150E-06
-1.62230E-07
1.24380E-07
1.27570E-06
1.94050E-07
4.24510E-06
3.78540E-06
-1.72300E-06
4.54660E-06
2.21860E-06
1.81430E-06
-2.01250E-07
6.83880E-06
1.27660E-06
4.65770E-07
1.90550E-06
3.65350E-06
-1.88550E-06
9.26820E-07
-2.22730E-06
2.47760E-07
-4.21750E-06
1.96880E-06
2.57260E-08
2.26070E-06
2.73040E-06
-1.84640E-06
2.30160E-06
9.16930E-07
6.29700E-06
-1.04770E-06
1.03440E-06
1.86350E-06
-3.41450E-07
6.31480E-06
-1.79260E-06
6.32670E-07
-6.97210E-06
-4.09100E-06
7.25000E-07
7.73290E-07
-2.31890E-06
1.94250E-06
2.74670E-06
-4.26330E-06
-8.87020E-07
1.39690E-06
-4.22540E-06
-2.11500E-06
2.50960E-06
3.90320E-06
2.66620E-06
-2.69490E-06
3.54050E-07
-2.85890E-06
3.11040E-06
-4.27570E-06
9.09730E-07
1.51470E-06
-4.13890E-06
-5.31970E-07
2.05480E-06
-3.15160E-06
1.11300E-06
5.88100E-06
-1.20240E-06
2.35950E-07
-3.15120E-06
-9.86110E-07
1.20600E-06
5.52670E-08
3.82880E-06
1.27980E-07
-8.33130E-07
-2.87560E-06
-4.29970E-06
-1.74930E-07
-2.18280E-07
-5.93860E-07
-3.32510E-06
9.86510E-07
1.52940E-06
-2.51720E-06
-3.46700E-06
-1.08400E-06
4.76480E-06
4.76020E-06
-3.17420E-06
-9.01860E-06
4.85610E-06
-3.14210E-06
-6.14620E-07
-3.32550E-06
-1.65530E-06
-2.65380E-06
-1.10810E-07
-2.13720E-06
3.80090E-06
-4.54220E-06
-1.72180E-06
4.48950E-06
4.56470E-06
1.95780E-06
-3.63140E-06
-2.44040E-06
1.70000E-06
3.63490E-06
-6.79410E-06
2.17890E-08
-5.27700E-07
-9.46480E-06
2.84810E-06
1.93940E-06
8.06140E-07
5.68380E-06
-5.20610E-07
-1.19040E-06
3.49460E-06
2.37600E-06
-6.06710E-07
-2.30350E-07
5.58960E-06
5.08690E-06
-1.03150E-06
1.63320E-06
-4.08000E-06
2.36550E-06
-1.31440E-06
-1.96880E-06
1.90470E-06
6.83620E-06
-2.12500E-06
-7.45220E-07
2.34790E-06
-1.74050E-06
-3.57740E-07
-7.46050E-07
-1.78700E-06
1.74680E-06
5.38780E-06
-4.96270E-06
2.88230E-07
-2.55880E-07
1.64000E-06
3.65480E-06
5.04590E-06
-1.60350E-06
6.00630E-07
-2.92050E-06
-1.36260E-06
-2.72040E-07
-3.60330E-06
-1.36100E-07
-4.96350E-06
4.86010E-06
-2.45850E-06
2.13800E-07
-1.55420E-06
2.67630E-06
-1.70790E-06
1.29630E-06
-3.10300E-06
-7.42350E-07
-8.45810E-07
-4.54150E-08
1.17440E-06
3.46680E-06
4.16880E-06
-2.71570E-06
5.30880E-07
8.03940E-07
2.04050E-06
8.64180E-07
-3.00400E-06
7.81340E-07
2.27160E-06
-3.76120E-06
7.74190E-06
-1.55480E-06
-3.67350E-06
-5.59810E-06
-1.20360E-06
2.36750E-07
2.37220E-06
3.79650E-06
-4.73780E-06
-8.51420E-07
5.42020E-07
-1.36350E-06
-4.26640E-06
1.43310E-06
-1.53920E-06
-5.83750E-06
-2.38700E-06
6.07260E-06
9.72280E-07
-1.12050E-07
-3.81870E-06
2.60510E-06
-9.83650E-07
1.73240E-06
-2.56360E-06
2.90600E-06
-2.66340E-06
-8.36840E-07
2.86860E-06
1.65430E-06
-4.40740E-06
-2.83750E-06
-2.17380E-07
-3.31280E-06
-1.51560E-06
9.77650E-07
9.08300E-07
-2.32850E-06
1.70910E-06
6.92400E-07
-2.73370E-06
-2.77030E-06
2.49400E-06
-2.54440E-06
-3.79050E-07
-1.91230E-06
-6.02620E-06
-5.23200E-08
1.43350E-06
-7.59650E-07
-1.66530E-06
6.19390E-08
6.39670E-06
3.98020E-06
8.78090E-06
9.63580E-07
-2.41770E-06
-3.22830E-08
-1.10160E-06
-1.72450E-06
-2.27130E-06
1.52430E-07
2.27020E-06
1.51350E-06
7.31960E-07
-2.58880E-06
-4.44770E-07
2.13840E-06
-3.79370E-06
2.39350E-06
-2.33630E-06
-1.65190E-07
-2.98830E-06
-1.23320E-06
1.47080E-06
-8.50310E-07
1.50170E-06
-2.72830E-07
-7.17220E-06
1.56720E-06
-1.38800E-06
-3.13490E-07
1.31100E-06
6.36610E-06
-2.11450E-06
1.54570E-06
7.98810E-07
-6.79580E-07
-1.43090E-06
8.88890E-07
-2.44580E-06
4.67530E-06
1.56600E-06
-6.96940E-07
-4.19220E-07
3.31890E-07
2.48720E-06
-1.23730E-06
-1.38900E-06
3.20880E-06
-3.38130E-07
1.44780E-06
-1.18090E-06
-3.74850E-06
4.69930E-06
-6.08340E-06
-2.50580E-06
-1.47580E-07
-3.85410E-06
-2.23940E-06
2.69460E-07
-2.17080E-06
3.80850E-06
1.73160E-07
1.80240E-06
-8.58920E-07
6.13740E-06
3.46050E-06
-9.81280E-07
-1.34350E-06
-3.08530E-06
-3.68610E-06
-1.57360E-06
4.90830E-06
