# Supplementary material for: MR Spectroscopy in Prostate Cancer: New Algorithms to Optimize Metabolite Quantification
Source: PLoS One. 2016 Nov 10;11(11):e0165730. doi: 10.1371/journal.pone.0165730 (PMC5104319; doi:10.1371/journal.pone.0165730)
Supplement: S4 File — This is the working directory that should be copied on the user’s home folder to install and run the program (by following the instructions in “How_to_compile.txt”). It contains a copy of all the previously cited files (“How_to_compile.txt”, “ProstateBuster.cpp” and “readme.txt”) and some raw data examples to test “ProstateBuster” program. (ZIP) [file pone.0165730.s004.zip › S4_File/ReFID/in vivo/Re_MV_TE140_2048.txt]

-4.052600E+01
-1.611300E+01
6.642200E+01
1.133500E+02
1.003400E+02
6.079100E+01
2.074300E+00
-3.368800E+01
-5.644700E+01
-2.352600E+01
4.110100E+01
6.777500E+01
2.419200E+01
-4.014100E+01
-7.734200E+01
-8.571800E+01
-5.371900E+01
2.161000E+01
7.718500E+01
7.155400E+01
1.052100E+01
-6.227400E+01
-1.308300E+02
-1.485100E+02
-9.001000E+01
-2.344500E+01
2.381800E+01
5.186500E+01
1.817200E+01
-4.802000E+01
-1.056900E+02
-1.381400E+02
-9.988100E+01
-6.633200E+01
-3.043100E+01
-2.795700E+01
-4.679000E+01
-7.085900E+01
-8.273800E+01
-1.099500E+02
-9.871300E+01
-7.244100E+01
-5.577700E+01
-6.303800E+01
-4.776300E+01
-8.373300E+01
-1.037800E+02
-8.962100E+01
-8.062600E+01
-7.466100E+01
-6.561000E+01
-6.788600E+01
-5.442900E+01
-7.668600E+01
-8.506100E+01
-7.990100E+01
-8.768100E+01
-8.337600E+01
-7.662400E+01
-7.866900E+01
-7.226000E+01
-5.978400E+01
-6.556600E+01
-6.674500E+01
-6.347700E+01
-5.914800E+01
-5.740600E+01
-5.402100E+01
-5.009000E+01
-6.155500E+01
-5.789300E+01
-4.708100E+01
-5.400300E+01
-4.467500E+01
-3.247000E+01
-1.792800E+01
-2.551100E+01
-4.575500E+01
-5.442500E+01
-5.678000E+01
-6.895300E+01
-3.674600E+01
-1.340400E+01
-1.425100E+01
-4.382500E+00
-1.155500E+01
-4.418800E+01
-3.515000E+01
-4.325700E+01
-2.977000E+01
-1.107200E+01
2.125000E-01
-1.145700E+01
-3.124100E+01
-6.437700E+01
-5.265800E+01
-3.050600E+01
-7.784600E+00
3.047200E+01
3.139900E+01
-9.198300E+00
-5.663600E+01
-6.154700E+01
-6.287100E+01
-3.974400E+01
-1.109300E+00
3.087300E+01
3.195300E+01
1.965200E+01
-1.946700E+01
-5.171700E+01
-6.104800E+01
-5.076400E+01
3.901200E+00
4.056300E+01
5.170700E+01
2.689300E+01
-2.295100E+00
-1.824000E+01
-1.139100E+01
-1.076200E+01
2.998100E+01
3.240500E+01
2.505700E+01
-1.483600E+00
-1.240500E+00
-2.059400E+01
-3.507000E+00
4.379900E+00
3.824800E+01
3.148600E+01
3.843000E+01
2.884900E+01
1.305200E+01
-2.803300E+00
4.382200E+00
2.942500E+01
2.671900E+01
3.924600E+01
1.462000E+01
2.335200E+01
1.462900E+01
2.193300E+01
1.770400E+01
1.766200E+01
5.244800E+00
1.861400E+01
1.990300E+01
2.212900E+01
1.856600E+01
1.814100E+01
3.351200E+01
2.022900E+01
1.498300E+01
1.456300E+01
9.264500E-01
2.246200E+01
1.602300E+01
2.746800E+01
3.079300E+01
2.925700E+01
1.541600E+01
-1.797600E+00
1.045600E+01
1.628900E+01
1.881700E+01
2.351500E+01
9.448200E+00
9.254300E+00
1.041200E+00
-3.414700E+00
1.187000E+01
1.241500E+01
1.957700E+01
1.423900E+01
3.421600E+01
1.088100E+01
2.796000E+01
1.808200E+01
1.968100E+01
2.417500E+00
1.677900E+01
1.072600E+01
7.240400E+00
1.200400E+00
2.047800E+00
1.967700E+01
8.396700E+00
2.358100E+01
1.193700E+01
1.103500E+01
-9.474200E-01
6.111500E+00
6.332300E+00
2.164400E+01
7.967800E+00
1.182600E-01
-3.517500E+00
-2.323300E+00
-7.890100E+00
-5.240200E+00
2.891300E+00
-4.611400E+00
1.864600E+01
-4.233400E+00
-6.610600E+00
-2.159000E+00
-2.102100E+00
-3.188400E+00
3.883000E+00
1.788900E+01
1.802800E+00
1.346300E+01
-1.256700E+00
-1.020900E+01
-3.399800E+01
-8.428300E+00
7.688300E+00
1.428000E+01
1.772700E+01
9.355400E+00
-5.152500E+00
-7.666300E+00
-3.215000E+00
-1.075900E+01
-7.176900E+00
-4.211200E-01
-2.169900E+00
-2.493300E-01
5.143000E+00
1.225900E+01
-4.474900E+00
2.464100E+00
-1.667800E+01
-5.217100E+00
1.831300E+00
-1.840200E+01
-2.135900E+01
2.092700E+00
-2.207300E+00
-1.271900E+01
-6.369900E+00
3.602500E-01
-1.751300E+00
-1.729600E+01
1.361400E+00
-1.246800E+01
-4.563600E+00
2.706100E-01
-1.890600E+01
-1.909000E+01
-1.116300E+01
-3.485400E+00
1.755600E+00
1.023800E+00
-1.039600E+01
-1.430200E+01
-2.697600E+01
-1.336300E+01
-2.138200E+01
-2.789600E+00
-1.477100E+01
7.487700E+00
1.209400E+01
-5.830500E+00
-2.469400E+01
-1.033700E+01
-1.817600E+01
-8.831300E+00
-4.808000E+00
1.355200E+01
-8.413900E-01
-3.153500E+00
-6.972600E+00
-5.078000E-01
-1.420000E+01
-5.502200E+00
8.550500E-01
-3.173600E+00
4.962800E+00
-1.537900E+01
-1.002400E+01
-5.028200E+00
-3.262800E+00
-4.523300E+00
-5.683300E+00
1.131700E+00
2.136800E+00
-4.333700E+00
-5.134100E+00
-5.742300E+00
-1.145600E+01
-1.025900E+01
-4.516200E+00
-1.990900E+01
-1.862000E+01
4.008800E+00
-1.077300E+01
5.621800E+00
5.380600E-01
-1.646000E+01
-1.123400E+01
-9.522600E+00
-7.931700E+00
-7.584000E+00
-1.254300E+01
-2.857800E+01
-6.140800E+00
-2.762900E+00
-1.407600E+01
2.933200E+00
-7.919400E+00
8.496500E-01
-5.643500E+00
-1.068400E+01
-2.345500E+00
4.230400E+00
-7.038500E+00
-5.334600E+00
4.733100E+00
-4.630500E+00
1.168900E+01
-1.216500E+01
2.015800E+00
1.549700E+00
6.881500E+00
-1.126300E+01
6.183900E+00
-2.907500E+00
4.758700E+00
2.876400E-01
-1.764200E+00
-6.737300E-01
1.006800E+01
1.755300E+01
-4.680400E-01
1.365900E+00
5.824200E+00
-1.601200E+01
-4.705200E+00
1.296700E+01
5.086500E+00
1.408000E+01
4.097900E+00
5.242400E+00
3.266400E+00
3.944600E+00
3.778200E+00
1.404300E+01
2.710800E+01
-7.559300E-01
2.351100E+01
4.789600E-01
-8.908800E+00
5.993000E-01
3.113900E+00
1.795000E+01
5.570500E+00
7.147800E+00
-4.026900E+00
-4.820000E-01
1.730800E+01
1.877900E+01
-2.509800E+00
3.652900E+00
1.424900E+01
7.240000E+00
-3.762100E+00
-8.107200E+00
5.217700E+00
-6.180600E+00
-7.865300E+00
8.280300E+00
4.576500E+00
-2.964100E+00
-1.127600E+01
-3.612300E+00
-7.620100E+00
-1.115500E+01
-3.880000E+00
-9.475300E-01
1.483900E+01
1.796200E+01
1.015500E+01
1.014000E+01
1.051200E+01
-6.898600E+00
6.224000E+00
-4.708100E+00
1.118400E+01
5.914600E-01
2.080000E+01
1.154200E+01
6.941300E+00
-4.448400E+00
-8.967200E+00
-1.081100E+01
-1.936000E+01
5.789000E+00
1.693800E+01
1.168700E+01
6.104200E+00
-4.944700E+00
1.460700E+00
-8.007700E-02
-3.400800E-01
3.397400E+00
-1.335500E+01
7.630500E-01
9.280300E+00
-1.694300E+01
-5.807100E+00
-8.552600E-01
4.051400E+00
-5.204800E+00
-1.404700E+00
6.232500E+00
4.953100E+00
1.789300E+01
-5.071100E-01
1.084900E+00
5.497200E+00
3.277100E+00
-3.223400E+00
6.566900E+00
4.036300E+00
1.019700E+01
5.336200E+00
8.897800E+00
-1.051700E+00
1.183500E+01
6.283300E+00
5.531200E-01
5.757300E+00
-5.484400E+00
1.069900E+00
9.003200E+00
1.180200E+01
4.371800E+00
-7.491900E-01
4.019600E+00
-6.753600E+00
3.418400E+00
-3.965600E+00
1.284000E+01
-5.675700E+00
-1.395300E+01
-5.882900E+00
2.385700E-01
1.193400E+00
-5.908400E+00
-6.616000E+00
9.493300E+00
6.126400E+00
2.322600E+00
-1.458900E+00
1.073200E+00
-4.491800E+00
5.028200E+00
5.028500E+00
6.594600E+00
-1.395500E+01
2.809300E+00
8.749700E+00
-2.728200E+00
1.178800E+01
1.312200E+01
1.193300E+01
-6.323500E+00
1.285800E+00
-1.526600E+01
2.940400E+00
2.201400E+00
-2.020100E+00
-9.996400E-01
-9.354400E-01
7.976500E-01
4.437700E+00
-4.017300E-01
1.887800E+01
-1.468400E+00
-1.299200E+00
1.046300E-01
6.847800E+00
1.017000E+01
-4.535300E+00
6.413600E+00
7.540300E-01
-2.832700E+00
3.201000E+00
-2.326800E+00
2.737400E+00
5.202000E+00
-3.744600E+00
5.158400E+00
1.007000E+01
-5.644800E+00
-8.228100E-01
-2.811800E+00
6.397000E+00
-5.376000E+00
4.281400E-01
-6.988800E+00
-4.533500E+00
4.708300E+00
-8.652600E+00
-6.229900E-01
3.331800E+00
2.760900E+00
-4.566900E-01
7.394100E+00
8.978400E-01
7.294600E+00
2.604600E+00
-3.144200E+00
-6.399000E+00
1.693000E+00
9.430500E+00
3.950200E-01
-2.713300E+00
-7.592600E-01
7.792100E+00
-1.678000E+00
-1.249400E+01
-1.804400E+00
4.501900E+00
4.604200E+00
1.103200E+01
4.510000E+00
4.442100E-01
6.916800E+00
-2.255500E+00
4.561400E+00
-7.865000E+00
8.056900E+00
1.248100E+01
1.068600E+01
7.261000E+00
-1.572000E+00
1.291400E+01
-3.791500E+00
-7.453200E+00
1.537500E+00
6.897700E+00
9.334100E+00
5.184000E-01
-1.045700E+00
-1.549600E+00
6.603600E+00
8.930500E+00
-4.146500E+00
-9.551400E-01
1.967300E+01
-2.340100E+00
-5.390500E+00
-1.248500E+01
-4.289800E+00
-1.058400E+00
9.475600E-01
9.342800E+00
1.007600E+01
1.069200E+01
7.166700E+00
-2.234800E+01
-8.775300E+00
-1.571000E+00
6.301800E-01
9.903200E+00
-9.059500E+00
3.061300E+00
5.656500E+00
-1.001600E+01
3.202200E+00
1.440200E+01
-2.905500E+00
8.895900E-01
-2.021900E-01
9.449500E+00
-1.064400E+01
-9.317200E+00
-1.852500E+00
8.523600E+00
-8.533000E-01
-1.001200E+01
1.200100E+01
1.362900E+00
-6.763400E+00
-1.201300E+00
3.267800E+00
7.626100E+00
-1.484000E+00
2.125700E+00
2.429000E+00
-8.060000E+00
-6.718900E-01
9.397500E+00
-1.453500E+00
5.934500E+00
1.033000E+01
8.395500E+00
6.073400E+00
-1.738900E+00
8.514000E+00
-2.870500E+00
7.669400E+00
5.246100E+00
6.073300E+00
3.086000E+00
-5.706100E-01
-2.131300E+00
-1.105900E+00
4.154300E-01
-4.242400E+00
9.065300E+00
-5.709000E+00
1.470600E+01
-4.769200E-01
-6.289000E+00
4.604800E+00
-1.495600E+00
-5.717600E+00
3.369800E+00
7.544700E+00
6.378300E+00
9.383200E+00
-1.378200E+01
-3.592300E+00
-1.381200E+01
-8.605000E+00
-8.485900E-01
-8.465300E-01
7.690400E+00
-1.483300E+01
-3.929500E+00
1.288000E+01
9.800600E+00
-2.818900E+00
6.222400E+00
-2.542100E+00
-5.729600E+00
6.057200E+00
2.745300E+00
4.150800E-01
3.605000E+00
-5.537200E+00
-9.901000E+00
4.706200E+00
-4.236600E-01
-1.398400E+01
9.038600E+00
2.068800E+00
-8.306800E+00
3.591300E+00
-5.847300E-01
7.156100E+00
-5.967200E+00
-8.450500E+00
-4.680700E+00
1.024800E+01
3.915100E+00
2.327800E+00
-3.187900E+00
-3.781700E+00
8.278300E-01
1.295000E+01
-2.460200E+01
-8.517400E+00
-4.784300E+00
7.029600E+00
-1.703000E+01
-7.543200E+00
1.996700E+00
9.114300E+00
-3.663800E+00
-4.051500E+00
9.121900E+00
1.280900E+01
1.302900E+01
2.435300E+00
2.647200E+00
-2.069500E+00
-5.981200E+00
4.341700E-01
-3.849700E-01
3.033300E-01
-8.865600E+00
-1.103300E+01
1.310900E+01
-1.366900E+00
2.142200E+00
-4.410600E+00
-1.361200E+01
-8.294400E+00
5.498400E+00
1.726100E+00
2.078100E+00
1.013100E+01
-7.178000E+00
5.017300E+00
-2.360800E+00
1.914000E+00
9.686800E-01
1.227100E+01
5.116100E-01
-1.249900E+00
-1.156400E+01
1.394500E+00
4.419000E+00
1.799500E+00
-6.413400E-01
-2.873500E+00
2.149700E+00
3.690800E+00
-1.018300E+01
1.235700E+01
1.515200E+01
1.262000E+01
7.425000E+00
-1.282300E+00
-6.139100E+00
7.710100E+00
-7.286900E+00
-1.406000E+01
-7.350500E+00
-7.360000E+00
-7.669600E+00
-8.767600E-02
1.902200E+00
-8.592500E+00
9.447500E+00
-1.060000E-01
4.797700E+00
6.723600E+00
-4.367300E+00
8.199300E-01
4.542800E+00
9.144800E+00
-3.372000E-01
8.000000E+00
4.277500E-01
-7.699300E+00
2.989700E+00
-6.181300E+00
-1.414100E+01
-2.125200E+00
-5.523800E+00
8.978000E+00
5.874400E+00
-2.646400E-01
-5.630000E-01
1.413800E+01
6.503800E+00
-1.376700E+00
4.212000E+00
-5.508000E+00
9.793900E-01
-6.355700E+00
1.648900E+00
-6.435800E+00
-4.066500E+00
4.490100E+00
-6.139400E+00
5.026800E+00
8.718900E-01
-3.642500E+00
-3.157500E+00
3.048200E+00
-2.651900E-01
1.620300E+01
-7.123400E+00
4.126800E+00
1.739900E+01
1.148300E+01
2.804200E+00
2.881900E+00
-3.174400E+00
-1.842700E+01
6.853700E+00
-2.156600E+00
1.087600E+01
-8.519300E+00
3.525800E+00
8.410900E+00
-1.644800E+00
4.386300E+00
-9.009100E+00
1.012200E+01
1.332700E+00
2.619600E+00
1.215100E+01
-2.348400E+00
-1.515100E+01
1.517700E+00
-6.396200E+00
4.221000E+00
8.935100E+00
-1.932800E-01
4.168700E+00
-1.863300E+00
-1.746700E+01
-1.437300E+01
1.090800E+00
1.238100E+01
3.731700E+00
2.882500E-01
-1.068300E+00
5.995100E+00
7.425700E+00
5.887100E+00
-1.738300E+00
1.300000E+01
-7.410800E+00
-1.406500E+00
-2.269400E+00
7.478400E+00
4.713400E+00
-1.816800E+01
-7.880000E+00
-1.280300E+00
-1.922000E+00
-5.878500E+00
7.113400E+00
1.007200E+01
7.908000E+00
1.328800E+01
5.282100E+00
3.899800E+00
-5.080200E+00
-1.213400E+01
5.036500E+00
9.492300E+00
5.320700E+00
1.297700E+00
-1.334000E+01
-3.493100E+00
7.936200E+00
-3.199300E+00
5.716900E+00
-2.556900E+00
-7.823500E-01
-2.825000E+00
3.511400E+00
-2.628000E+00
1.062000E+01
7.378900E+00
-1.637900E+00
-5.161400E+00
5.814000E+00
6.479900E+00
4.585400E+00
-4.053300E+00
-3.081500E+00
-4.279000E+00
-1.063500E+01
5.314200E+00
-1.036400E+00
4.245600E+00
8.714300E+00
2.373400E+00
-2.507800E+00
-1.526000E+01
4.548100E+00
-1.072500E+01
-1.209900E+01
-5.556600E+00
-5.317400E-01
-3.172400E+00
-3.549200E+00
8.017100E-01
-9.816500E+00
-5.563500E+00
-7.446900E+00
4.826300E+00
-5.726700E+00
-5.125100E+00
1.878600E+00
7.720000E+00
1.174600E+01
5.851100E+00
9.082600E-01
9.633400E+00
1.227000E-01
1.443700E+01
-6.964000E-01
1.272000E+01
-4.401400E-01
-3.770600E+00
-1.510600E+01
-1.109900E+01
-4.192900E+00
-1.789000E+00
4.658500E+00
8.006700E+00
1.456000E+01
1.348300E+01
7.270200E-01
2.463300E+01
5.544500E-01
-8.385500E+00
-1.656000E+01
5.744400E+00
1.239700E+01
1.923100E+00
5.844100E+00
8.310900E+00
-2.427500E+00
1.273800E+01
9.503100E+00
-2.174000E+00
3.315300E+00
-4.147800E+00
5.894300E+00
-3.938500E+00
8.150600E+00
-4.984500E+00
-1.773800E+00
6.997800E+00
-1.986300E+00
-8.547700E+00
-7.493400E+00
-5.386900E+00
2.708800E+00
4.467000E+00
4.236900E+00
2.143800E+00
-2.909600E-01
5.118100E+00
1.572900E+01
-5.896200E+00
1.375700E+01
-1.194300E+00
-2.098900E+01
1.040200E+01
1.728500E+00
-7.007900E+00
2.554400E+00
4.738600E+00
-8.241400E-01
-5.628900E+00
5.671900E+00
-8.507100E-02
-2.696000E+00
2.005600E+00
-8.191400E+00
-1.513300E+01
1.445100E+00
7.840800E+00
1.682900E+01
-8.474700E+00
-8.546300E-01
1.813800E+00
5.137300E+00
5.591700E+00
-1.192200E+01
-1.095000E+00
6.498700E+00
-9.855000E-02
1.988900E+00
-1.727100E+01
-2.904100E+00
-4.044200E+00
5.498100E+00
4.750600E+00
-1.097300E+01
7.615000E+00
-1.233900E+01
-5.641400E+00
7.668000E+00
3.533900E+00
3.408800E+00
5.463100E+00
-3.309600E+00
-9.385100E+00
-6.647900E+00
-7.337000E+00
-1.505700E+00
1.113000E+00
-1.485200E+01
-1.440600E+01
3.155500E-02
-1.239000E+00
9.887300E-01
8.210800E+00
-8.435500E+00
-1.149900E+00
-2.724200E+00
5.987300E+00
-5.379900E+00
-4.415800E+00
1.355300E-01
1.697500E+00
-2.632000E+00
-7.844500E+00
-1.093100E+00
-7.753200E+00
4.867900E-01
-2.273500E+00
-2.551800E+00
-9.302400E+00
-1.267200E+01
1.161400E+01
-1.958900E-01
-3.158100E+00
2.641800E+00
7.386100E+00
1.103300E+00
5.814800E-01
7.812700E+00
7.432300E-02
-2.198200E+00
4.866100E-01
-2.149000E+00
-1.475900E+00
-9.290100E+00
-9.179400E-01
1.386900E+01
7.246100E-01
-1.996400E+00
4.706900E+00
6.666000E+00
4.907900E+00
-1.019600E+01
-1.426800E+00
-5.733600E+00
-2.146700E+01
-5.700900E+00
-9.161400E+00
-1.962400E+00
8.905800E+00
1.002200E+01
1.045200E+00
-2.419200E+00
1.401800E+00
-4.751400E-01
-7.669900E+00
-7.898600E+00
1.960400E+00
-7.462600E+00
4.045600E+00
4.963600E+00
6.318300E+00
1.548700E+00
-1.203700E+01
-6.030200E+00
-3.260100E-01
-6.902400E-01
1.521200E+00
5.757100E+00
-3.788600E+00
-6.625200E+00
-1.046600E+01
1.488800E+00
-1.462100E+00
1.765500E+00
-1.086500E+01
-8.714800E+00
1.350300E+01
-1.058800E+01
-8.847000E+00
9.756000E+00
-4.148700E-01
1.324900E+01
-9.579200E+00
-3.571500E+00
4.924300E+00
2.591900E+00
-1.675100E+01
3.376600E+00
-5.667600E+00
-5.717900E+00
2.051300E+00
-5.542000E+00
-6.923400E+00
-3.748000E+00
-7.689900E+00
-7.555700E+00
6.744900E+00
2.176700E+00
-1.748100E+00
4.031100E+00
1.165200E+01
-1.289700E+00
6.176100E+00
-1.080700E+01
-9.152100E+00
3.489100E+00
-8.126200E+00
2.349600E+00
-3.433400E+00
-1.368300E+01
-1.256800E+01
-4.074600E+00
-6.628900E+00
1.566500E+00
5.358700E+00
-4.614000E+00
-2.251400E+00
3.012900E+00
4.672600E+00
-7.128600E+00
-7.093600E-01
-3.777800E+00
9.996700E+00
9.944600E+00
-1.369600E+01
2.293500E+00
-3.347100E+00
1.052800E+01
-2.968300E+00
-7.413200E+00
-1.239200E+01
-1.193200E-01
-1.328100E+00
-8.173700E+00
-2.962200E+00
3.841800E+00
-2.999400E+00
9.043100E+00
-7.138200E+00
-5.021700E+00
-4.262800E+00
-3.753900E+00
9.751500E-01
7.761900E+00
4.269100E+00
-1.165000E+00
-4.097700E+00
-1.027700E+01
7.818100E+00
-6.631300E-02
-9.027300E+00
-6.213700E+00
3.532000E+00
3.829300E-01
2.572700E+00
-1.596100E+00
-2.963800E+00
5.527400E+00
6.825400E+00
1.250300E+01
-1.035400E+01
2.032300E+00
8.685500E+00
-5.075700E+00
-1.012800E+01
1.538600E+01
4.976700E+00
-1.040700E+01
-8.837600E+00
8.278100E-01
-5.584900E+00
-1.105800E+00
-1.166800E+01
4.173800E+00
1.088700E+01
9.068500E+00
-5.233900E-01
2.239800E+00
-8.948900E+00
-3.787200E+00
-7.004200E+00
2.965100E-01
-1.711200E-01
3.830500E+00
-1.083200E+01
1.019900E+01
-7.949900E-01
-7.818100E+00
8.052400E+00
-8.481000E+00
3.910300E+00
-8.327800E+00
-4.402900E-01
4.593600E+00
3.359600E+00
1.216000E+01
-4.960100E+00
3.201500E+00
-4.042300E+00
-2.659600E+00
1.043100E+01
6.011300E+00
-7.574600E+00
-1.240500E+01
1.517000E+00
1.301000E+00
6.475500E-01
1.304500E+01
-4.140500E+00
-1.322000E+00
-3.695300E-02
-6.786400E-01
7.751100E-01
5.451400E+00
4.183000E+00
6.062000E+00
6.666900E+00
-3.427700E-01
-3.149500E+00
-5.946000E+00
-8.326900E+00
-1.008900E+01
-2.537500E+00
-4.261500E-01
1.721000E+00
2.801900E+00
-4.236500E+00
4.929000E+00
-6.780600E+00
3.843600E+00
7.547500E+00
-9.055900E+00
-1.032700E+01
1.391700E+00
2.055100E+00
1.198100E+00
5.361900E+00
-1.997400E+00
-1.176600E+00
-1.158200E+00
7.774400E+00
1.296400E+01
1.796600E+01
3.669400E+00
-1.014000E+01
-1.408000E+01
-6.502800E+00
-6.742300E+00
8.346700E+00
-2.024700E+00
-9.123900E+00
-5.755500E+00
1.029700E+01
8.534100E+00
1.107400E+00
2.471800E+00
-7.696100E-01
-7.397800E+00
-1.766700E+00
-8.594900E+00
1.104200E+01
-3.988500E+00
9.753000E-01
2.412700E-01
8.414900E+00
7.961800E+00
-5.187800E+00
3.108600E+00
-1.287600E+01
1.235600E+01
1.714500E+01
-8.600800E+00
-1.211400E+01
3.777700E+00
6.195400E+00
-4.453400E+00
-9.071600E+00
-7.153000E-01
8.335600E+00
-5.194100E+00
1.296900E+01
2.875000E+00
-2.098500E+00
-2.038400E+00
-6.036100E+00
6.592400E+00
-3.596900E+00
-6.276900E+00
8.085800E+00
-1.163000E+01
1.525000E-01
5.289500E+00
1.030400E+01
7.169400E+00
8.470500E-01
-4.579100E+00
4.363700E+00
1.069400E+01
1.440500E+01
-9.742000E+00
3.827300E+00
9.571500E-01
1.096100E+01
-9.366800E-02
-8.201100E+00
-4.744200E+00
9.237000E-01
-4.468100E+00
-3.698300E+00
-9.872800E-01
2.816900E+00
-3.951900E+00
7.046100E+00
5.289600E+00
1.457600E+01
-4.662600E+00
4.947900E-01
1.066100E+01
-8.199800E-01
7.867100E+00
-9.900900E-01
3.014700E+00
-3.451000E+00
-1.471700E+01
-1.071100E+01
4.638200E+00
5.863400E+00
-1.139400E+00
-1.437400E+01
8.283900E+00
2.277800E+00
-3.479000E+00
2.034400E+01
-8.925500E+00
-2.425000E+00
-9.882500E-02
-2.247200E+00
9.407300E+00
8.522000E+00
9.548800E+00
2.164000E-01
1.286500E+00
-5.340100E+00
1.879700E+00
2.468000E+00
-1.345100E+01
-1.245900E+01
-1.110700E+01
8.920500E+00
-2.228300E+00
6.697200E+00
-1.374600E+00
1.023600E+01
1.575800E+00
-1.541200E+01
-1.452800E+01
8.961900E+00
2.468100E+00
1.192500E+00
-3.646800E+00
1.726400E+01
3.331800E-01
-5.558100E-02
-9.826200E+00
-4.211000E+00
1.777200E+00
-2.535400E+00
3.251200E+00
2.001500E+01
1.348400E+01
2.916000E+00
-2.226700E+00
5.340600E+00
1.144800E+01
8.893600E+00
4.411300E+00
-1.195900E+01
-3.428000E+00
-1.553200E-01
-1.247400E+01
5.023700E-01
5.890300E+00
1.154000E+01
3.668400E+00
5.401300E+00
-3.608300E+00
1.214400E+01
4.876700E+00
1.874400E+01
1.389800E+01
-4.101100E+00
8.970200E+00
-5.725500E+00
2.433300E+00
-1.201700E+00
3.746600E+00
-2.071000E+01
-3.883300E+00
3.719700E-01
5.358200E+00
1.212300E+01
-3.652700E-01
1.511900E+00
-1.473500E+01
-1.178900E+01
3.325300E+00
4.907000E+00
-4.916800E+00
-4.267000E+00
8.202800E+00
-5.512800E+00
1.462700E+01
-9.888200E+00
4.709100E+00
1.365500E+01
-3.316000E+00
1.102500E+01
-5.810200E+00
1.293100E+01
-1.059200E+01
9.198300E+00
8.527300E+00
-2.007500E+00
-1.426100E+00
2.792800E+00
-1.299000E+01
-3.103800E+00
-5.427300E+00
5.115100E+00
5.535100E+00
4.804600E+00
1.111100E+00
2.000600E+00
-4.147100E-01
1.592200E+01
1.284600E+00
4.320100E+00
1.273500E+00
-6.265200E+00
-3.609600E+00
4.503300E+00
4.267700E+00
1.110800E+01
-4.888600E+00
-8.329300E+00
-1.253000E+01
-9.601700E+00
-7.210300E+00
-8.547900E+00
1.129200E+00
1.238300E+01
6.159000E+00
5.792900E+00
-4.894300E-01
-8.240500E+00
4.020500E-01
2.960400E-01
-6.697400E+00
4.324300E+00
-1.298700E-01
8.177900E+00
-4.654800E+00
-1.467800E+00
-8.732300E+00
-1.250900E+01
9.090400E+00
8.755700E+00
-5.533100E+00
6.001900E+00
-2.381800E+01
-1.505100E+01
-3.473000E+00
1.576900E+00
-5.431700E+00
5.796800E+00
6.003400E+00
-6.778400E-01
1.360100E-01
-3.233800E+00
-3.023600E+00
-5.752000E+00
-7.096200E+00
-1.056000E+01
-4.348000E+00
-7.218400E+00
-4.373800E+00
6.041000E+00
-2.077900E+00
8.701800E+00
-1.222300E+01
-4.007800E-01
-2.218000E+00
6.131100E+00
-1.137100E+00
5.361000E+00
-6.214100E-02
-8.458500E+00
-1.475300E+00
3.785200E-01
-2.400300E+00
1.115900E+00
-5.073100E+00
9.809100E+00
-3.285500E+00
-9.632300E-01
7.716500E+00
-1.770800E+00
-5.077200E+00
3.774100E+00
-4.621200E+00
1.348000E+00
-8.433200E+00
1.347400E+01
5.539300E+00
9.045600E+00
-1.462800E+01
-6.879600E-01
-8.822300E+00
-6.066100E+00
-1.635600E+01
-4.777500E+00
-9.294300E+00
2.655900E+00
1.748900E+01
-7.698900E+00
6.203300E+00
2.643000E+00
-8.369800E+00
-1.248600E+01
1.279000E+01
5.027200E+00
4.633200E+00
3.614600E+00
-3.012100E+00
7.142200E+00
-1.036800E+01
-5.824700E+00
-4.779000E+00
7.151700E+00
-4.770300E+00
-7.140900E-01
4.876600E+00
1.939800E+01
1.639800E+01
5.502900E+00
-4.188000E+00
3.930700E-01
3.994400E+00
5.942900E+00
-1.139000E+01
-3.780500E+00
-1.019700E+01
-1.206200E+00
2.573900E+00
1.037200E+01
5.743900E+00
6.897300E+00
-1.374200E+00
1.112500E+00
-4.350000E+00
8.204200E+00
1.469300E+01
-3.759500E+00
-3.706600E+00
7.177700E+00
-6.155500E+00
8.588600E+00
5.408400E+00
-8.481300E+00
-3.699900E+00
-3.520300E+00
-2.223100E+00
-1.810500E+00
-6.735700E+00
-5.088500E+00
3.011400E+00
1.010600E+00
1.418400E+01
-5.885200E+00
1.697600E+00
3.928600E+00
3.173800E-01
1.220200E+01
6.359800E+00
-5.546600E+00
1.216100E+01
1.992300E+00
7.019200E+00
5.666900E+00
-6.911700E+00
6.252300E+00
1.471200E+01
7.575600E+00
1.039200E+01
-1.436700E+00
-9.631200E+00
1.525600E-01
-1.815300E+00
-1.101300E+01
1.066400E+00
5.013200E+00
-4.664500E+00
-4.013700E+00
6.222800E+00
-7.831500E+00
4.350000E+00
9.216600E+00
-1.739100E+01
3.708800E+00
-1.877900E+00
-1.060600E+00
1.446600E+01
-3.918600E+00
1.914100E-01
-5.833300E+00
-1.006800E+00
4.458800E+00
1.348300E+00
-4.912000E+00
-1.458300E+01
2.240500E+00
8.727800E+00
5.852400E+00
1.146000E+01
-7.518300E+00
4.506200E+00
5.024300E+00
3.187200E+00
-3.781200E+00
3.900000E+00
3.320500E+00
1.462200E+00
4.022000E+00
-1.065800E+01
-3.655500E-01
7.529000E+00
5.613600E+00
-4.333400E+00
-5.434500E+00
1.775100E+01
-1.355400E+00
-3.744000E+00
5.631800E-01
3.311100E+00
-9.426900E-01
6.911800E+00
-4.933200E+00
3.809400E+00
3.510600E+00
-8.982000E-01
1.062300E+01
8.872400E+00
3.186300E-01
2.874000E+00
6.859100E+00
5.189100E+00
-2.389100E+00
7.492100E+00
-1.579800E+01
4.695700E+00
2.252400E+00
1.066700E+00
-1.009800E+00
-1.593600E+01
1.705100E+01
1.912000E+00
1.756900E+01
8.933300E+00
-5.489800E+00
-9.636700E+00
7.398400E-04
7.955500E+00
-5.874200E+00
-3.481100E+00
2.878400E+00
-3.577800E+00
-1.055300E+01
2.852700E+00
-5.177000E+00
-2.149500E+00
-4.533700E-01
5.107200E+00
-4.988600E+00
1.012300E+01
-7.303200E-01
5.728000E-01
-6.959800E+00
3.645000E+00
-3.770500E+00
-3.633500E+00
3.147300E+00
3.637500E+00
9.191900E+00
6.307600E+00
2.115300E+00
-6.981300E+00
-2.497300E+00
2.163500E+00
1.661800E+01
-5.721000E+00
-2.050300E+00
1.413500E+00
6.427000E+00
-3.694400E+00
-4.786400E+00
1.097000E+01
-7.973100E+00
-1.950800E+01
-1.117700E+01
-1.182000E+01
-1.623900E+01
-3.159500E-01
-4.191100E+00
-1.528800E-01
-4.586800E-01
4.961000E+00
5.516300E-01
9.239600E+00
1.569200E+01
1.189800E+01
1.167200E+01
-7.407000E+00
1.278600E-01
-7.435400E+00
1.270400E+01
9.092100E+00
-1.363800E+01
3.445900E+00
1.111600E+01
-1.761100E+01
8.615500E+00
-5.205000E+00
-6.632600E+00
7.495600E+00
-1.365800E+01
5.347600E+00
5.609700E+00
9.180700E+00
-9.300400E+00
-1.259800E+01
-5.495800E-01
3.008600E+00
2.992800E+00
-4.539900E+00
9.744900E+00
6.904800E+00
5.137500E+00
4.890900E+00
-4.360200E+00
-2.636400E-01
-6.946800E+00
4.086400E+00
6.340100E+00
1.046700E-01
-1.026500E+01
8.525800E+00
8.920100E+00
7.462800E+00
4.746200E+00
7.964300E+00
1.119600E+00
2.019100E-01
4.020000E+00
-1.126500E+00
4.428900E-01
-3.348100E-01
2.859700E+00
5.633700E+00
-1.289100E-01
2.723300E+00
-4.426800E+00
4.020800E+00
-2.050200E+00
-6.359000E+00
-1.659900E+01
-4.514400E+00
3.203000E-01
2.508500E+00
1.283700E+01
4.963900E+00
1.673600E+00
-1.415300E+00
-2.935300E+00
-2.232700E-01
-9.741900E+00
2.285900E+00
-2.879300E+00
-4.127000E+00
3.791500E+00
2.775900E+00
5.277500E+00
-1.106400E+01
5.401200E+00
-2.982300E+00
-1.075900E+01
1.315800E+01
8.671000E+00
7.314900E-01
3.476300E+00
4.357000E+00
-1.177700E+01
6.437800E+00
3.913600E+00
-1.289800E+00
-2.905800E+00
-1.176300E+01
-2.773900E+00
1.374400E+01
1.049500E+00
4.172300E+00
-7.077200E+00
6.730500E+00
-9.814900E-01
6.911700E+00
-8.697500E+00
-1.925300E+00
-3.821400E+00
-1.789000E+00
7.090000E+00
-5.399800E+00
2.520700E+00
-3.797300E+00
-5.372100E+00
7.354000E+00
-1.098700E+00
-1.922600E+00
-3.087100E+00
-4.303500E+00
-4.587900E+00
2.112700E+00
1.293100E+01
8.364400E+00
-9.936300E+00
-1.340500E+00
4.948500E+00
-2.238400E-02
1.270400E+01
1.391100E+00
4.483600E+00
-1.092900E+00
1.241700E+01
2.399100E+00
1.398600E+01
-8.531700E-01
-7.153700E+00
-4.393500E+00
2.833900E+00
1.048700E+01
-7.212900E+00
-1.702600E+00
6.746500E-02
1.544300E+01
6.921100E+00
6.556700E+00
1.650200E+00
3.882200E+00
1.037500E+01
-7.472500E+00
-9.676200E+00
2.905400E+00
-3.020600E-01
4.636300E+00
-3.195800E+00
-3.567700E-01
1.180700E+01
-3.443500E+00
5.435600E+00
8.804500E+00
8.072100E+00
4.136600E+00
-1.065300E+00
9.336600E+00
1.285100E+01
-1.434400E+01
-8.434800E+00
-7.980400E+00
6.768600E+00
-3.336900E+00
5.618900E+00
-5.850400E+00
3.156600E+00
4.852900E+00
2.996600E+00
1.955400E+00
-1.915000E-01
-1.028600E+01
-7.708300E-01
4.910600E+00
-1.120900E+00
-5.616000E+00
-1.716600E-01
-4.970200E+00
-3.294700E+00
9.040700E+00
4.585800E+00
3.905000E+00
-8.275000E+00
1.248600E+01
-2.073600E-01
-5.031200E+00
-1.670200E+01
2.217600E+00
3.329800E+00
-1.454800E+00
-8.172700E+00
8.016700E+00
3.420300E+00
6.447000E+00
8.106900E+00
-6.669300E+00
1.668900E+00
-9.247300E+00
3.930200E-01
-3.961600E+00
1.259800E+01
4.928000E-01
-4.948600E+00
1.704600E+00
8.219700E+00
-8.302800E+00
3.574400E+00
6.326700E+00
-1.203900E+00
-3.042600E+00
1.149200E+00
1.509700E+00
9.354500E+00
6.046000E+00
-1.174700E+01
-4.721600E+00
-1.570400E+00
-8.428200E-01
1.003300E+01
-7.476600E+00
-3.577400E+00
-1.885300E+00
-1.949600E+00
-2.120300E+00
1.000400E+01
1.014400E+00
1.136100E+01
1.155500E+01
2.684400E+00
-9.518000E+00
8.327300E+00
-8.101800E+00
-7.971800E+00
8.666600E+00
-9.200700E-01
-1.767000E+01
-2.670600E-01
-1.327100E+01
-1.317000E+00
-3.092300E+00
3.994900E+00
-2.040900E+01
7.221900E+00
2.765900E+00
-4.105100E+00
1.056800E+01
2.146600E+00
5.462400E+00
1.617500E+00
4.206500E-01
-5.714800E+00
1.142800E+01
2.555800E+00
1.395100E+01
-8.702400E+00
9.750600E+00
-3.963900E+00
-3.456500E+00
-2.677400E+00
3.875200E+00
-1.210500E+01
6.694300E-01
-2.726500E+01
-1.474300E+01
7.583900E+00
-6.566400E+00
-5.563300E+00
-3.938100E+00
9.540400E+00
8.356000E+00
-6.836400E+00
-1.137100E+01
1.048800E+01
-3.508500E-01
5.235200E+00
8.700400E+00
-8.189600E+00
1.261000E+01
4.700200E-01
-2.026900E+00
1.312300E+01
1.763200E+00
-8.750500E-01
-7.480900E+00
1.015000E+01
6.031300E+00
-1.759200E-02
-5.105400E-01
-6.246500E+00
-8.795000E+00
2.943000E+00
2.483300E+00
-1.324500E+00
2.925700E+00
-1.124200E+01
-1.788200E+00
6.548700E+00
-4.464600E+00
-2.915300E+00
-6.147900E+00
4.401700E+00
5.988300E+00
1.227000E+00
1.585900E+00
1.388800E+01
6.440100E+00
-3.844400E+00
1.035800E+00
1.848300E-01
9.704700E+00
-2.042500E+00
-5.202200E+00
7.354700E+00
1.288300E+01
5.157800E+00
8.662300E+00
-1.222700E+00
4.903700E+00
-5.277700E+00
-2.921400E+00
-9.144800E+00
4.097200E+00
1.142700E+01
-5.774200E+00
1.649300E+01
1.015700E+01
-1.831600E+00
8.685300E-01
1.661500E+01
-3.445400E+00
7.246400E+00
-3.097700E+00
-9.910100E+00
-3.940700E+00
-2.897800E+00
3.757000E+00
7.916300E-01
-1.738300E-01
4.758300E+00
-1.064300E+01
-4.711500E+00
1.096100E+01
-9.756100E+00
-6.178000E+00
-9.162700E-01
4.317000E+00
6.388600E+00
6.509700E+00
4.476000E+00
8.837200E-01
1.995600E-01
-1.123700E+00
2.984200E+00
4.976600E-01
