# Supplementary material for: MR Spectroscopy in Prostate Cancer: New Algorithms to Optimize Metabolite Quantification
Source: PLoS One. 2016 Nov 10;11(11):e0165730. doi: 10.1371/journal.pone.0165730 (PMC5104319; doi:10.1371/journal.pone.0165730)
Supplement: S4 File — This is the working directory that should be copied on the user’s home folder to install and run the program (by following the instructions in “How_to_compile.txt”). It contains a copy of all the previously cited files (“How_to_compile.txt”, “ProstateBuster.cpp” and “readme.txt”) and some raw data examples to test “ProstateBuster” program. (ZIP) [file pone.0165730.s004.zip › S4_File/T2_Metabolites/T2_Phantoms]

630
700
610

//T1 CORRECTION HAS NOT BEEN IMPLEMENTED YET
T2 Cho
T2 Cr
T2 Cit
